# Supplementary material for: Two new Meiogyne species from Malesia and new combinations in Meiogyne and Monoon (Annonaceae) in the Asia-Pacific region
Source: PhytoKeys. 2026 Mar 20;272:21–36. doi: 10.3897/phytokeys.272.175385 (PMC13032137; doi:10.3897/phytokeys.272.175385)
Supplement: XML Treatment for Meiogyne saundersii [file phytokeys.272.175385-treatment1.xml]

<!DOCTYPE tp:taxon-treatment
  PUBLIC "-//TaxonX//DTD Taxonomic Treatment Publishing DTD v0 20100105//EN" "tax-treatment-NSO.dtd">
<tp:taxon-treatment xmlns:tp="http://www.plazi.org/taxpub"><tp:treatment-meta><kwd-group><label>Taxon classification</label><kwd>
              <named-content content-type="kingdom">Plantae</named-content>
            </kwd><kwd>
              <named-content content-type="order">Magnoliales</named-content>
            </kwd><kwd>
              <named-content content-type="family">Annonaceae</named-content>
            </kwd></kwd-group><mixed-citation publication-type="journal"><person-group><name><surname>Liu</surname><given-names>Ming-Fai</given-names></name><name><surname>Munzinger</surname><given-names>Jérôme</given-names></name><name><surname>Chen</surname><given-names>Junhao</given-names></name></person-group><article-title>Two new <italic><tp:taxon-name><tp:taxon-name-part taxon-name-part-type="genus" reg="Meiogyne">Meiogyne</tp:taxon-name-part></tp:taxon-name></italic> species from Malesia and new combinations in <italic><tp:taxon-name><tp:taxon-name-part taxon-name-part-type="genus" reg="Meiogyne">Meiogyne</tp:taxon-name-part></tp:taxon-name></italic> and <italic><tp:taxon-name><tp:taxon-name-part taxon-name-part-type="genus" reg="Monoon">Monoon</tp:taxon-name-part></tp:taxon-name></italic> (<tp:taxon-name><tp:taxon-name-part taxon-name-part-type="family" reg="Annonaceae">Annonaceae</tp:taxon-name-part></tp:taxon-name>) in the Asia-Pacific region</article-title><source>PhytoKeys</source><day>20</day><month>03</month><year>2026</year><volume>272</volume><fpage>21</fpage><lpage>36</lpage><pub-id pub-id-type="doi">10.3897/phytokeys.272.175385</pub-id></mixed-citation></tp:treatment-meta><tp:nomenclature><tp:taxon-name><object-id xmlns:xlink="http://www.w3.org/1999/xlink" content-type="arpha" xlink:type="simple">EB75D3D3-04AF-5B1A-B820-213EB26F61B7</object-id>
                		<tp:taxon-name-part taxon-name-part-type="genus" reg="Meiogyne">Meiogyne</tp:taxon-name-part> <tp:taxon-name-part taxon-name-part-type="species" reg="saundersii">saundersii</tp:taxon-name-part>
                	
                		<object-id xmlns:xlink="http://www.w3.org/1999/xlink" content-type="ipni" xlink:type="simple">urn:lsid:ipni.org:names:77377868-1</object-id>
                	</tp:taxon-name><tp:taxon-authority>Junhao Chen &amp; M.F.Liu</tp:taxon-authority><tp:taxon-status xmlns:xlink="http://www.w3.org/1999/xlink" xlink:type="simple">sp. nov.</tp:taxon-status><xref ref-type="fig" rid="F2">Figs 2A</xref><xref ref-type="fig" rid="F3">, 3</xref><tp:nomenclature-citation-list><tp:nomenclature-citation><tp:taxon-name><tp:taxon-name-part taxon-name-part-type="genus" reg="Meiogyne">Meiogyne</tp:taxon-name-part> <tp:taxon-name-part taxon-name-part-type="species" reg="cylindrocarpa">cylindrocarpa</tp:taxon-name-part></tp:taxon-name><comment> auct. non (Burck) Heusden: <xref ref-type="bibr" rid="B27">van Heusden (1994)</xref>, <italic>pro parte</italic>; <xref ref-type="bibr" rid="B21">Turner (2014)</xref>; <xref ref-type="bibr" rid="B20">Thomas et al. (2012)</xref> and <xref ref-type="bibr" rid="B30">Xue et al. (2014)</xref> as ‘<tp:taxon-name><tp:taxon-name-part taxon-name-part-type="genus" reg="Meiogyne">Meiogyne</tp:taxon-name-part> <tp:taxon-name-part taxon-name-part-type="species" reg="cylindrocarpa">cylindrocarpa</tp:taxon-name-part></tp:taxon-name> subsp. <tp:taxon-name><tp:taxon-name-part taxon-name-part-type="genus" reg="Meiogyne"/><tp:taxon-name-part taxon-name-part-type="species">cylindrocarpa</tp:taxon-name-part></tp:taxon-name> 1’; <xref ref-type="bibr" rid="B33">Xue et al. (2021)</xref> and <xref ref-type="bibr" rid="B9">Jaikhamseub et al. (2022)</xref> as ‘<tp:taxon-name><tp:taxon-name-part taxon-name-part-type="genus" reg="Meiogyne">Meiogyne</tp:taxon-name-part> <tp:taxon-name-part taxon-name-part-type="species" reg="cylindrocarpa">cylindrocarpa</tp:taxon-name-part></tp:taxon-name> 1’; <xref ref-type="bibr" rid="B14">Liu et al. (2025d)</xref> as ‘<tp:taxon-name><tp:taxon-name-part taxon-name-part-type="genus" reg="Meiogyne">Meiogyne</tp:taxon-name-part> <tp:taxon-name-part taxon-name-part-type="species" reg="cylindrocarpa">cylindrocarpa</tp:taxon-name-part></tp:taxon-name> (Borneo)’.</comment></tp:nomenclature-citation></tp:nomenclature-citation-list></tp:nomenclature><tp:treatment-sec sec-type="Type"><title>Type.</title><p>Brunei • Temburong District: Kuala Belalong, Batu Apoi Forest Reserve, at the Kuala Belalong Fields Studies Centre, at the Sungai Belalong River upstream along path starting behind the houses, <named-content xmlns:xlink="http://www.w3.org/1999/xlink" content-type="dwc:verbatimCoordinates" xlink:type="simple">4°33'N, 115°09'E</named-content>, 7 Nov 1991, fl., <italic>C. Hansen 1511</italic> (holotype: BRUN [acc no. B004935!]; isotypes: K [K003311883!], L [L0047321!]).</p></tp:treatment-sec><tp:treatment-sec sec-type="Diagnosis"><title>Diagnosis.</title><p>Similar to <italic><tp:taxon-name><tp:taxon-name-part taxon-name-part-type="genus" reg="Meiogyne">Meiogyne</tp:taxon-name-part> <tp:taxon-name-part taxon-name-part-type="species" reg="cylindrocarpa">cylindrocarpa</tp:taxon-name-part></tp:taxon-name></italic> in its relatively small leaves (typically &lt; 10 cm long), indistinct leaf venation and cylindrical monocarps, but differs in its leaf apex (abruptly caudate vs. acute, rarely shortly acuminate) and inner petal corrugation (tentacular vs. weakly longitudinally grooved). See notes for additional minor differences in fruit morphology and habit.</p><fig id="F2" position="float" orientation="portrait"><object-id xmlns:xlink="http://www.w3.org/1999/xlink" content-type="doi" xlink:type="simple">10.3897/phytokeys.272.175385.figure2</object-id><object-id xmlns:xlink="http://www.w3.org/1999/xlink" content-type="arpha" xlink:type="simple">5CB3A828-A50F-5B4C-9525-FA6E21A63880</object-id><label>Figure 2.</label><caption><p><bold>A</bold>. Adaxial inner petal outgrowth of <italic><tp:taxon-name><tp:taxon-name-part taxon-name-part-type="genus" reg="Meiogyne">Meiogyne</tp:taxon-name-part> <tp:taxon-name-part taxon-name-part-type="species" reg="saundersii">saundersii</tp:taxon-name-part></tp:taxon-name></italic> Junhao Chen &amp; M.F.Liu (<italic>C. Hansen 1511</italic>); <bold>B</bold>. Adaxial inner petal outgrowth of <italic><tp:taxon-name><tp:taxon-name-part taxon-name-part-type="genus" reg="Meiogyne">Meiogyne</tp:taxon-name-part> <tp:taxon-name-part taxon-name-part-type="species" reg="cylindrocarpa">cylindrocarpa</tp:taxon-name-part></tp:taxon-name></italic> (Burck) Heusden (<italic>Thomas 3418</italic>); <bold>C, D</bold>. <italic><tp:taxon-name><tp:taxon-name-part taxon-name-part-type="genus" reg="Meiogyne">Meiogyne</tp:taxon-name-part> <tp:taxon-name-part taxon-name-part-type="species" reg="stenophylla">stenophylla</tp:taxon-name-part></tp:taxon-name></italic> M.F.Liu &amp; Munzinger (<italic>Munzinger et al. 6945</italic>) flower and fruit, reproduced from <xref ref-type="bibr" rid="B16">Munzinger et al. (2020)</xref>; <bold>E, F</bold>. <italic><tp:taxon-name><tp:taxon-name-part taxon-name-part-type="genus" reg="Meiogyne">Meiogyne</tp:taxon-name-part> <tp:taxon-name-part taxon-name-part-type="species" reg="wilsonii">wilsonii</tp:taxon-name-part></tp:taxon-name></italic> (Guillaumin) M.F.Liu &amp; Munzinger (<italic>Munzinger et al. 3589</italic>) flower and early developing fruit. Scale bars: 1 mm. Photos: <bold>A, B</bold>. J. Chen; <bold>C–F</bold>. J. Munzinger.</p></caption><graphic xmlns:xlink="http://www.w3.org/1999/xlink" xlink:href="phytokeys-272-021_article-175385__-g002.jpg" id="oo_1565655.jpg" position="float" orientation="portrait" xlink:type="simple"><uri content-type="original_file" xlink:type="simple">https://binary.pensoft.net/fig/1565655</uri></graphic></fig></tp:treatment-sec><tp:treatment-sec sec-type="Description"><title>Description.</title><p>Tree or treelet 5–20 m tall, 8–25(–60) cm dbh, stilt roots or buttresses absent; bark greyish green to dark brown, smooth, rarely rugose. Twigs with dense minute short hairs when young, glabrescent, sometimes with raised lenticels. Leaves chartaceous to subcoriaceous, blades elliptic, (3.8–)5.1–10.6 cm long, (1.5–)2–3.2(–3.6) cm wide, base cuneate, apex abruptly caudate, the acumen (0.5–)1–2.4 cm long, glabrous adaxially except minute erect hairs on the midrib when young, glabrous to sparsely appressed hairy abaxially; midrib sunken adaxially, raised abaxially, secondary and tertiary venation indistinct; petiole 2–4 mm long. <bold><italic>Inflorescences</italic></bold> axillary, 1-flowered; pedicel 4–7 mm long, 0.8–1 mm thick, densely appressed or short erect hairy, with 2–3 small bracts at the proximal end of the pedicel, sometimes with a medial bract. <bold><italic>Buds</italic></bold> conical, apex acute or obtuse. <bold><italic>Sepals</italic></bold> free, broadly ovate, 1–1.5 mm long, 1–2 mm wide, apex acute or obtuse, densely appressed hairy abaxially. <bold><italic>Petals</italic></bold> dull yellow except the dull purplish center, apex acute, sometimes rounded; outer petals triangular, 9–16 mm long, 3–4.5 mm wide, densely woolly hairy adaxially, sparsely appressed hairy abaxially; inner petals elliptic to ovate, 6–10.5 mm long, 4–5.5 mm wide, densely woolly hairy on both sides except the adaxial corrugated base, with a glabrous, tentacular corrugated patch on proximal 7/10–9/10 of adaxial surface. <bold><italic>Stamens</italic></bold> c. 45, wedge-shaped, c. 1 mm long, anther connective apex flat, often sunken in the middle, inner whorl of stamens with elongated connective apex. <bold><italic>Carpels</italic></bold> 5–11, ovary completely covered by long appressed hairs, stigma subglobose, sparsely puberulent. <bold><italic>Fruits</italic></bold> with 6–8 shortly stipitate monocarps borne on a globose receptacle, torus 3–4 mm in diameter, sparsely short hairy, stipe 1–4 mm long, 1–2 mm wide, sparsely to densely appressed hairy; fruiting pedicel 4–7 mm long, 1.2–1.5 mm wide, sparsely short hairy; monocarps (excluding stipe) short-cylindrical, 10–22 mm long, 6–11 mm wide, sparsely appressed hairy, green when immature (mature color unknown), apex beaked 1–4 mm long, rarely rounded, base rounded, sometimes with weak constrictions between seeds, pericarp &lt; 0.5 mm thick. <bold><italic>Seeds</italic></bold> 1–5 per monocarp, in a single row, discoid, 6–8 mm long, 5–7 mm wide, light brown, surface with pits.</p><fig id="F3" position="float" orientation="portrait"><object-id xmlns:xlink="http://www.w3.org/1999/xlink" content-type="doi" xlink:type="simple">10.3897/phytokeys.272.175385.figure3</object-id><object-id xmlns:xlink="http://www.w3.org/1999/xlink" content-type="arpha" xlink:type="simple">E8AD6E63-771F-5A69-95CB-DA4CFB8165DF</object-id><label>Figure 3.</label><caption><p><italic><tp:taxon-name><tp:taxon-name-part taxon-name-part-type="genus" reg="Meiogyne">Meiogyne</tp:taxon-name-part> <tp:taxon-name-part taxon-name-part-type="species" reg="saundersii">saundersii</tp:taxon-name-part></tp:taxon-name></italic> Junhao Chen &amp; M.F.Liu. <bold>A</bold>. Leafy twig; <bold>B</bold>. Flower; <bold>C</bold>. Close-up of stamens and stigmas; <bold>D</bold>. Inner petal, adaxial surface; <bold>E</bold>. Fruit; <bold>F</bold>. Seeds; <bold>G</bold>. Close-up of flowering twig. <bold>A, F</bold>. from <italic>Diwol Sundaling SAN 133028</italic>; <bold>B, D</bold>. from <italic>Hansen 1511</italic>; <bold>C</bold>. from <italic>Goverse &amp; Adriansyah Berau 463</italic>; <bold>E</bold>. from <italic>Leopold Madani SAN 76322</italic>; <bold>G</bold>. from <italic>Argent &amp; Wilkie 966</italic>. Drawn by Cheng Puay Koon.</p></caption><graphic xmlns:xlink="http://www.w3.org/1999/xlink" xlink:href="phytokeys-272-021_article-175385__-g003.jpg" id="oo_1565656.jpg" position="float" orientation="portrait" xlink:type="simple"><uri content-type="original_file" xlink:type="simple">https://binary.pensoft.net/fig/1565656</uri></graphic></fig></tp:treatment-sec><tp:treatment-sec sec-type="Distribution"><title>Distribution.</title><p>Peninsular Malaysia, Sumatra, and Borneo (Brunei, Sabah, Sarawak, and Kalimantan) (Fig. <xref ref-type="fig" rid="F4">4</xref>).</p><fig id="F4" position="float" orientation="portrait"><object-id xmlns:xlink="http://www.w3.org/1999/xlink" content-type="doi" xlink:type="simple">10.3897/phytokeys.272.175385.figure4</object-id><object-id xmlns:xlink="http://www.w3.org/1999/xlink" content-type="arpha" xlink:type="simple">86610C4F-F8F5-58CE-BFE0-7F8CDE432AF1</object-id><label>Figure 4.</label><caption><p>Distribution map of <italic><tp:taxon-name><tp:taxon-name-part taxon-name-part-type="genus" reg="Meiogyne">Meiogyne</tp:taxon-name-part> <tp:taxon-name-part taxon-name-part-type="species" reg="saundersii">saundersii</tp:taxon-name-part></tp:taxon-name></italic> Junhao Chen &amp; M.F.Liu.</p></caption><graphic xmlns:xlink="http://www.w3.org/1999/xlink" xlink:href="phytokeys-272-021_article-175385__-g004.jpg" id="oo_1565657.jpg" position="float" orientation="portrait" xlink:type="simple"><uri content-type="original_file" xlink:type="simple">https://binary.pensoft.net/fig/1565657</uri></graphic></fig></tp:treatment-sec><tp:treatment-sec sec-type="Habitat and ecology"><title>Habitat and ecology.</title><p>Lowland dipterocarp forest, secondary forest, sometimes by streams, on sandstone-derived clay soils, rarely on ultramafic substrates, at 20–855 m elevation.</p></tp:treatment-sec><tp:treatment-sec sec-type="Phenology"><title>Phenology.</title><p>Flowers collected from March to November. Fruits collected from July to December.</p></tp:treatment-sec><tp:treatment-sec sec-type="Etymology"><title>Etymology.</title><p>The specific epithet honors Professor Richard Mark Kingsley Saunders, former professor at the University of Hong Kong, for his contribution to <tp:taxon-name><tp:taxon-name-part taxon-name-part-type="family" reg="Annonaceae">Annonaceae</tp:taxon-name-part></tp:taxon-name> systematics, phylogeny, and pollination ecology.</p></tp:treatment-sec><tp:treatment-sec sec-type="Notes"><title>Notes.</title><p>Van Heusden (1994) noted that <italic><tp:taxon-name><tp:taxon-name-part taxon-name-part-type="genus" reg="Meiogyne">Meiogyne</tp:taxon-name-part> <tp:taxon-name-part taxon-name-part-type="species" reg="cylindrocarpa">cylindrocarpa</tp:taxon-name-part></tp:taxon-name></italic> specimens from Borneo and Sumatra differ from the New Guinea specimens in tree size, leaf shape, and flower size but dismissed these as infraspecific variation engendered by habitat, attributing the long caudate leaf apices of the Bornean and Sumatran specimens to a habitat with higher rainfall and concluding that “the differences are not consistent enough to distinguish two species.” However, several molecular phylogenetic studies have suggested that the West Malesian specimens should be regarded as a distinct species (<xref ref-type="bibr" rid="B20">Thomas et al. 2012</xref>; <xref ref-type="bibr" rid="B30">Xue et al. 2014</xref>, <xref ref-type="bibr" rid="B33">2021</xref>; <xref ref-type="bibr" rid="B9">Jaikhamseub et al. 2022</xref>; <xref ref-type="bibr" rid="B14">Liu et al. 2025d</xref>). The most densely sampled, well-resolved, and well-supported phylogeny of <xref ref-type="bibr" rid="B14">Liu et al. (2025d)</xref> retrieved <italic><tp:taxon-name><tp:taxon-name-part taxon-name-part-type="genus" reg="Meiogyne">Meiogyne</tp:taxon-name-part> <tp:taxon-name-part taxon-name-part-type="species" reg="cylindrocarpa">cylindrocarpa</tp:taxon-name-part></tp:taxon-name></italic> (as ‘<italic><tp:taxon-name><tp:taxon-name-part taxon-name-part-type="genus" reg="Meiogyne">Meiogyne</tp:taxon-name-part> <tp:taxon-name-part taxon-name-part-type="species" reg="cylindrocarpa">cylindrocarpa</tp:taxon-name-part></tp:taxon-name></italic> (Australia)’) within the Australasia-Pacific clade, whereas <italic><tp:taxon-name><tp:taxon-name-part taxon-name-part-type="genus" reg="Meiogyne">Meiogyne</tp:taxon-name-part> <tp:taxon-name-part taxon-name-part-type="species" reg="saundersii">saundersii</tp:taxon-name-part></tp:taxon-name></italic> (as ‘<italic><tp:taxon-name><tp:taxon-name-part taxon-name-part-type="genus" reg="Meiogyne">Meiogyne</tp:taxon-name-part> <tp:taxon-name-part taxon-name-part-type="species" reg="cylindrocarpa">cylindrocarpa</tp:taxon-name-part></tp:taxon-name></italic> (Borneo)’) is nested within the early-divergent basal Asian grade (Fig. <xref ref-type="fig" rid="F1">1</xref>). Apart from the sharply defined differences mentioned in the diagnosis, <italic><tp:taxon-name><tp:taxon-name-part taxon-name-part-type="genus" reg="Meiogyne">Meiogyne</tp:taxon-name-part> <tp:taxon-name-part taxon-name-part-type="species" reg="saundersii">saundersii</tp:taxon-name-part></tp:taxon-name></italic> also differs from <italic><tp:taxon-name><tp:taxon-name-part taxon-name-part-type="genus" reg="Meiogyne">M.</tp:taxon-name-part> <tp:taxon-name-part taxon-name-part-type="species" reg="cylindrocarpa">cylindrocarpa</tp:taxon-name-part></tp:taxon-name></italic> in its monocarp length (10–17 mm long vs. typically 25–35 mm long, excluding stipe) and monocarp apex (typically contracted into a narrow beak 1–4 mm long, rarely rounded vs. typically rounded, rarely mucronately beaked up to 1.5 mm long). The habit of <italic><tp:taxon-name><tp:taxon-name-part taxon-name-part-type="genus" reg="Meiogyne">Meiogyne</tp:taxon-name-part> <tp:taxon-name-part taxon-name-part-type="species" reg="saundersii">saundersii</tp:taxon-name-part></tp:taxon-name></italic> varies from treelets to trees up to 20 m tall, whereas <italic><tp:taxon-name><tp:taxon-name-part taxon-name-part-type="genus" reg="Meiogyne">Meiogyne</tp:taxon-name-part> <tp:taxon-name-part taxon-name-part-type="species" reg="cylindrocarpa">cylindrocarpa</tp:taxon-name-part></tp:taxon-name></italic> varies from shrubs to treelets up to 6 m tall. Furthermore, the habitat and climatic niche occupied by the two species differ considerably, with <italic><tp:taxon-name><tp:taxon-name-part taxon-name-part-type="genus" reg="Meiogyne">M.</tp:taxon-name-part> <tp:taxon-name-part taxon-name-part-type="species" reg="saundersii">saundersii</tp:taxon-name-part></tp:taxon-name></italic> occurring in tropical rainforests without a dry season and <italic><tp:taxon-name><tp:taxon-name-part taxon-name-part-type="genus" reg="Meiogyne">M.</tp:taxon-name-part> <tp:taxon-name-part taxon-name-part-type="species" reg="cylindrocarpa">cylindrocarpa</tp:taxon-name-part></tp:taxon-name></italic> occupying forests and woodlands with a distinct dry season. The type of <italic><tp:taxon-name><tp:taxon-name-part taxon-name-part-type="genus" reg="Meiogyne">M.</tp:taxon-name-part> <tp:taxon-name-part taxon-name-part-type="species" reg="cylindrocarpa">cylindrocarpa</tp:taxon-name-part></tp:taxon-name></italic> was collected from Merauke, a coastal area in Indonesian New Guinea with a pronounced dry season. Other specimens assessed to be conspecific were collected from East Java, the Lesser Sunda Islands, the Maluku Islands, southern coastal parts of New Guinea, the northern part of Western Australia, the northern part of the Northern Territory of Australia, the coastal areas of the Cape York Peninsula, and the Mariana Islands, all of which have a pronounced dry season, with the driest quarter receiving &lt;300 mm rainfall. The geographic distribution of the two species seems sound, as many plant species are restricted to either wet tropics or seasonal tropics (<xref ref-type="bibr" rid="B4">Crisp et al. 2009</xref>). Philippine specimens were not included in the concept of <italic><tp:taxon-name><tp:taxon-name-part taxon-name-part-type="genus" reg="Meiogyne">Meiogyne</tp:taxon-name-part> <tp:taxon-name-part taxon-name-part-type="species" reg="cylindrocarpa">cylindrocarpa</tp:taxon-name-part></tp:taxon-name></italic> in <xref ref-type="bibr" rid="B27">van Heusden (1994)</xref>, but <xref ref-type="bibr" rid="B22">Turner (2016)</xref> reduced the Philippine <italic><tp:taxon-name><tp:taxon-name-part taxon-name-part-type="genus" reg="Alphonsea">Alphonsea</tp:taxon-name-part> <tp:taxon-name-part taxon-name-part-type="species" reg="sessiliflora">sessiliflora</tp:taxon-name-part></tp:taxon-name></italic> Merr. to synonymy of <italic><tp:taxon-name><tp:taxon-name-part taxon-name-part-type="genus" reg="Meiogyne">M.</tp:taxon-name-part> <tp:taxon-name-part taxon-name-part-type="species" reg="cylindrocarpa">cylindrocarpa</tp:taxon-name-part></tp:taxon-name></italic>. More work is needed to assess whether the Philippine name requires recombination in <italic><tp:taxon-name><tp:taxon-name-part taxon-name-part-type="genus" reg="Meiogyne">Meiogyne</tp:taxon-name-part></tp:taxon-name></italic>, owing to the scarcity of specimens available. <italic><tp:taxon-name><tp:taxon-name-part taxon-name-part-type="genus" reg="Oncodostigma">Oncodostigma</tp:taxon-name-part> <tp:taxon-name-part taxon-name-part-type="species" reg="wilsonii">wilsonii</tp:taxon-name-part></tp:taxon-name></italic> Guillaumin from Vanuatu is regarded by <xref ref-type="bibr" rid="B27">van Heusden (1994)</xref> as a synonym of <italic><tp:taxon-name><tp:taxon-name-part taxon-name-part-type="genus" reg="Meiogyne">Meiogyne</tp:taxon-name-part> <tp:taxon-name-part taxon-name-part-type="species" reg="cylindrocarpa">cylindrocarpa</tp:taxon-name-part></tp:taxon-name></italic>, but we consider the species distinct and transferred it to <italic><tp:taxon-name><tp:taxon-name-part taxon-name-part-type="genus" reg="Meiogyne">Meiogyne</tp:taxon-name-part></tp:taxon-name></italic> (see below). Apart from being confused with <italic><tp:taxon-name><tp:taxon-name-part taxon-name-part-type="genus" reg="Meiogyne">Meiogyne</tp:taxon-name-part> <tp:taxon-name-part taxon-name-part-type="species" reg="cylindrocarpa">cylindrocarpa</tp:taxon-name-part></tp:taxon-name></italic> (e.g., <xref ref-type="bibr" rid="B21">Turner 2014</xref>), herbarium specimens of <italic><tp:taxon-name><tp:taxon-name-part taxon-name-part-type="genus" reg="Meiogyne">Meiogyne</tp:taxon-name-part> <tp:taxon-name-part taxon-name-part-type="species" reg="saundersii">saundersii</tp:taxon-name-part></tp:taxon-name></italic> are frequently misidentified as <italic><tp:taxon-name><tp:taxon-name-part taxon-name-part-type="genus" reg="Alphonsea">Alphonsea</tp:taxon-name-part></tp:taxon-name></italic>, <italic><tp:taxon-name><tp:taxon-name-part taxon-name-part-type="genus" reg="Polyalthia">Polyalthia</tp:taxon-name-part></tp:taxon-name></italic>, and <italic><tp:taxon-name><tp:taxon-name-part taxon-name-part-type="genus" reg="Xylopia">Xylopia</tp:taxon-name-part></tp:taxon-name></italic> species. The morphological differences between <italic><tp:taxon-name><tp:taxon-name-part taxon-name-part-type="genus" reg="Meiogyne">Meiogyne</tp:taxon-name-part> <tp:taxon-name-part taxon-name-part-type="species" reg="cylindrocarpa">cylindrocarpa</tp:taxon-name-part></tp:taxon-name></italic>, <italic><tp:taxon-name><tp:taxon-name-part taxon-name-part-type="genus" reg="Meiogyne">Meiogyne</tp:taxon-name-part> <tp:taxon-name-part taxon-name-part-type="species" reg="saundersii">saundersii</tp:taxon-name-part></tp:taxon-name></italic>, and two other species treated below are summarized in Table <xref ref-type="table" rid="T1">1</xref>.</p><table-wrap id="T1" position="float" orientation="portrait"><label>Table 1.</label><caption><p>Morphological comparison of <italic><tp:taxon-name><tp:taxon-name-part taxon-name-part-type="genus" reg="Meiogyne">M.</tp:taxon-name-part> <tp:taxon-name-part taxon-name-part-type="species" reg="cylindrocarpa">cylindrocarpa</tp:taxon-name-part></tp:taxon-name></italic>, <italic><tp:taxon-name><tp:taxon-name-part taxon-name-part-type="genus" reg="Meiogyne">M.</tp:taxon-name-part> <tp:taxon-name-part taxon-name-part-type="species" reg="saundersii">saundersii</tp:taxon-name-part></tp:taxon-name></italic>, <italic><tp:taxon-name><tp:taxon-name-part taxon-name-part-type="genus" reg="Meiogyne">M.</tp:taxon-name-part> <tp:taxon-name-part taxon-name-part-type="species" reg="stenophylla">stenophylla</tp:taxon-name-part></tp:taxon-name></italic>, and <italic><tp:taxon-name><tp:taxon-name-part taxon-name-part-type="genus" reg="Meiogyne">M.</tp:taxon-name-part> <tp:taxon-name-part taxon-name-part-type="species" reg="wilsonii">wilsonii</tp:taxon-name-part></tp:taxon-name></italic>.</p></caption><table><tbody><tr><th rowspan="1" colspan="1"/><th rowspan="1" colspan="1">
                    <italic>
                      <tp:taxon-name><tp:taxon-name-part taxon-name-part-type="genus" reg="Meiogyne">Meiogyne</tp:taxon-name-part> <tp:taxon-name-part taxon-name-part-type="species" reg="cylindrocarpa">cylindrocarpa</tp:taxon-name-part></tp:taxon-name>
                    </italic>
                  </th><th rowspan="1" colspan="1">
                    <italic>
                      <tp:taxon-name><tp:taxon-name-part taxon-name-part-type="genus" reg="Meiogyne">Meiogyne</tp:taxon-name-part> <tp:taxon-name-part taxon-name-part-type="species" reg="saundersii">saundersii</tp:taxon-name-part></tp:taxon-name>
                    </italic>
                  </th><th rowspan="1" colspan="1">
                    <italic>
                      <tp:taxon-name><tp:taxon-name-part taxon-name-part-type="genus" reg="Meiogyne">Meiogyne</tp:taxon-name-part> <tp:taxon-name-part taxon-name-part-type="species" reg="stenophylla">stenophylla</tp:taxon-name-part></tp:taxon-name>
                    </italic>
                  </th><th rowspan="1" colspan="1">
                    <italic>
                      <tp:taxon-name><tp:taxon-name-part taxon-name-part-type="genus" reg="Meiogyne">Meiogyne</tp:taxon-name-part> <tp:taxon-name-part taxon-name-part-type="species" reg="wilsonii">wilsonii</tp:taxon-name-part></tp:taxon-name>
                    </italic>
                  </th></tr><tr><td rowspan="1" colspan="1">Leaf shape</td><td rowspan="1" colspan="1">
                    <bold>Broadly ovate, ovate or elliptic</bold>
                  </td><td rowspan="1" colspan="1">Elliptic</td><td rowspan="1" colspan="1">Lanceolate</td><td rowspan="1" colspan="1">Lanceolate</td></tr><tr><td rowspan="1" colspan="1">Leave width</td><td rowspan="1" colspan="1">(1.5–)2–4.3 cm</td><td rowspan="1" colspan="1">(1.5–)2–3.2(–3.6) cm</td><td rowspan="1" colspan="1">
                    <bold>1–1.9 cm</bold>
                  </td><td rowspan="1" colspan="1">1.9–3.6 cm</td></tr><tr><td rowspan="1" colspan="1">Leaf apex</td><td rowspan="1" colspan="1">Acute, rarely shortly acuminate</td><td rowspan="1" colspan="1">
                    <bold>Abruptly caudate</bold>
                  </td><td rowspan="1" colspan="1">
                    <bold>Attenuate</bold>
                  </td><td rowspan="1" colspan="1">Acute</td></tr><tr><td rowspan="1" colspan="1">Leaf base</td><td rowspan="1" colspan="1">Rounded, rarely cordate, symmetrical to slightly oblique</td><td rowspan="1" colspan="1">Cuneate, symmetrical</td><td rowspan="1" colspan="1">Cuneate, slightly oblique</td><td rowspan="1" colspan="1">
                    <bold>Cordate, oblique</bold>
                  </td></tr><tr><td rowspan="1" colspan="1">Outer petal shape</td><td rowspan="1" colspan="1">
                    <bold>Broadly ovate</bold>
                  </td><td rowspan="1" colspan="1">Triangular</td><td rowspan="1" colspan="1">Lanceolate</td><td rowspan="1" colspan="1">Triangular to lanceolate</td></tr><tr><td rowspan="1" colspan="1">Inner petal shape</td><td rowspan="1" colspan="1">
                    <bold>Broadly ovate</bold>
                  </td><td rowspan="1" colspan="1">Elliptic to ovate</td><td rowspan="1" colspan="1">Lanceolate</td><td rowspan="1" colspan="1">Triangular to lanceolate</td></tr><tr><td rowspan="1" colspan="1">Inner petal corrugation</td><td rowspan="1" colspan="1">
                    <bold>Weakly longitudinally grooved</bold>
                  </td><td rowspan="1" colspan="1">
                    <bold>Tentacular</bold>
                  </td><td rowspan="1" colspan="1">Weakly warty</td><td rowspan="1" colspan="1">Weakly warty</td></tr><tr><td rowspan="1" colspan="1">Monocarp shape</td><td rowspan="1" colspan="1">Cylindrical</td><td rowspan="1" colspan="1">Cylindrical</td><td rowspan="1" colspan="1">Cylindrical</td><td rowspan="1" colspan="1">
                    <bold>Subglobose</bold>
                  </td></tr><tr><td rowspan="1" colspan="1">Monocarp indument</td><td rowspan="1" colspan="1">Glabrescent</td><td rowspan="1" colspan="1">Sparsely appressed hairy</td><td rowspan="1" colspan="1">Sparsely to moderately appressed hairy</td><td rowspan="1" colspan="1">Glabrous</td></tr><tr><td rowspan="1" colspan="1">Monocarp stipe thickness</td><td rowspan="1" colspan="1">1.5–2 mm</td><td rowspan="1" colspan="1">1–2 mm</td><td rowspan="1" colspan="1">2–3 mm</td><td rowspan="1" colspan="1">
                    <bold>4–5 mm</bold>
                  </td></tr><tr><td rowspan="1" colspan="1">Pericarp thickness</td><td rowspan="1" colspan="1">Up to 1 mm</td><td rowspan="1" colspan="1">&lt; 0.5 mm</td><td rowspan="1" colspan="1">c. 1 mm</td><td rowspan="1" colspan="1">
                    <bold>c. 2 mm</bold>
                  </td></tr><tr><td rowspan="1" colspan="1">Geographic distribution</td><td rowspan="1" colspan="1">East Java, Lesser Sunda Islands, Maluku Islands, New Guinea, Australia, and Mariana Islands</td><td rowspan="1" colspan="1">Peninsular Malaysia, Sumatra, and Borneo</td><td rowspan="1" colspan="1">New Guinea</td><td rowspan="1" colspan="1">Vanuatu</td></tr><tr><td rowspan="1" colspan="1">Habitat</td><td rowspan="1" colspan="1">Seasonally dry forests and woodlands at 10–200 m</td><td rowspan="1" colspan="1">Rainforests at 20–855 m</td><td rowspan="1" colspan="1">Montane forests at 1200 m</td><td rowspan="1" colspan="1">Hill forests at 500 m</td></tr></tbody></table></table-wrap></tp:treatment-sec><tp:treatment-sec sec-type="Preliminary conservation status"><title>Preliminary conservation status.</title><p>The species is rather widespread, with its <abbrev xmlns:xlink="http://www.w3.org/1999/xlink" xlink:title="extent of occurrence" xlink:type="simple">EOO</abbrev> and <abbrev xmlns:xlink="http://www.w3.org/1999/xlink" xlink:title="area of occupancy" xlink:type="simple">AOO</abbrev> estimated at 1,422,770 km<sup>2</sup> and 100 km<sup>2</sup>, respectively. Moreover, it grows in several protected areas (IUCN Category II: Gunung Mulu National Park, Gunung Palung National Park; IUCN Category Ia: Andulau Forest Reserve, Tangkulap Forest Reserve, Sg Imbak Forest Reserve; IUCN Category VI: Bukit Belata Forest Reserve). Therefore, it is here assessed as Least Concern (LC).</p></tp:treatment-sec><tp:treatment-sec sec-type="Additional specimens examined"><title>Additional specimens examined.</title><p>Brunei • Belait: Liang, Andulau Forest Reserve (Sg Liang), Compt. 5, Sg Lumut, <named-content xmlns:xlink="http://www.w3.org/1999/xlink" content-type="dwc:verbatimCoordinates" xlink:type="simple">4°38'31"N, 114°30'31"E</named-content>, 38 m, 16 Aug 2011, <italic>Mhd Ariffin BRUN 23652</italic> (BRUN). Indonesia • Pulow Bulit Tekemeng [Bukit Tekenang?] forest, 10 Oct 1949, <italic>Main (Expedition Polak) 2064</italic> (L). West Kalimantan: Serawai, 3 km southwest of Nanga Jelundung, <named-content xmlns:xlink="http://www.w3.org/1999/xlink" content-type="dwc:verbatimCoordinates" xlink:type="simple">0°29'43.5"S, 112°32'3.1"E</named-content>, 120 m, 31 Oct 1995, <italic>Church et al. 2863</italic> (K) • Ketapang, Gunung Palung National Park, Cabang Panti Research Site, Trail SC, <named-content xmlns:xlink="http://www.w3.org/1999/xlink" content-type="dwc:verbatimCoordinates" xlink:type="simple">1°13'S, 110°6'E</named-content>, 25 m, 9 Mar 1997, <italic>Laman TL 683</italic> (K). East Kalimantan: • Agathis’ Hill, 2<sup>nd</sup> summit, northwest of Camp Mului, 855 m, s.d., <italic>Raes et al. 706b</italic> (L) • PT-ITCI, near camp Birawa jalan 5200, 491 m, 15 Jan 2002, <italic>Slik IT83-3002</italic> (L) • Berau, INHUTANI I area, near plot 4, 117°17.737'E, 2°05.471'N, 20 m, 3 Mar 1997, <italic>Goverse &amp; Adriansyah Berau 463</italic> (K, L). Central Kalimantan: • Kab. Kotawaringin Timur, km 5 from camp 48, <named-content xmlns:xlink="http://www.w3.org/1999/xlink" content-type="dwc:verbatimCoordinates" xlink:type="simple">1°29'S, 112°31'E</named-content>, c. 50 m, 21 Sep 1996, <italic>Argent &amp; Wilkie 966</italic> (K, L, SING) • Sintang HPH Km 68–70, <named-content xmlns:xlink="http://www.w3.org/1999/xlink" content-type="dwc:verbatimCoordinates" xlink:type="simple">0°51'53.6"S, 112°13'29.9"E</named-content>, 120 m, 16 Apr 1994, <italic>Church et al. 960</italic> (K, SING). Sumatra: • East Coast, Asahan, Masihi Forest Reserve, Oct–Nov 1932, <italic>Krukoff 4170</italic> (L, SING) • Archipel. Ind. Eil Simaloer bij Sumatra, Landschap Tapah, 16 Feb 1920, <italic>Achmad 1693</italic> (L) • ibid., 16 Apr 1920, <italic>Achmad 1801</italic> (L). Malaysia • Sarawak: 4<sup>th</sup> Division, Gunong Mulu National Park, 530 m, 27 Sep 1976, <italic>Lee S 38066</italic> (K, SAR, U). Sabah: • about 4<sup>th</sup> mile of Ranau-Poring Road, 22 Jun 1957, <italic>Sinclair et al. 9277</italic> (L, SING) • Lahad Datu, Danum Valley, s.d., <italic>Ridsdale DV-M11930</italic> (L) • Lahad Datu, Danum Valley and environs, s.d., <italic>Anonymous 1/1930</italic> (SAN) • ibid., <italic>Anonymous R3197</italic> (SAN) • Lamag, Karamuak, Sg Korong, 500 ft, 6 Sep 1973, <italic>Leopold Madani SAN 76322</italic> (K, L, SAN) • Sandakan, Segaliud Lokan, 11 Jul 1988, <italic>Julius et al. SAN 124229</italic> (SAN) • Sandakan, Tangkulap Forest Reserve, 7 Dec 1985, <italic>Sigin et al. SAN 108019</italic> (SAN) • Sipitang, 6 miles from Mandulang road to Maligan, 7 Sep 1983, <italic>Lee &amp; Dewol SAN 69854</italic> (K, L, SAN) • Telupid, Bukit Tawai Forest Reserve, near sawmill, <named-content xmlns:xlink="http://www.w3.org/1999/xlink" content-type="dwc:verbatimCoordinates" xlink:type="simple">5°31'N, 117°04'E</named-content>, 100 m, 10 Apr 1994, <italic>Mat Salleh &amp; Zainuddin KMS 3440</italic> (KEP, L, SAN) • Telupid, Bukit Tawai Forest Reserve, behind Golden Apex Sawmill, 10 Apr 1994, <italic>Zainuddin et al. 5007</italic> (K, KEP, SAN) • Tongod, South of Sg Imbak Forest Reserve, 2 Jul 2000, <italic>Diwol Sundaling SAN 133028</italic> (K, SAN, SAR, SING). Penang: • West Hill, 1888, <italic><tp:taxon-name><tp:taxon-name-part taxon-name-part-type="genus" reg="Curtis">Curtis</tp:taxon-name-part> <tp:taxon-name-part taxon-name-part-type="species">s.n</tp:taxon-name-part></tp:taxon-name></italic>. (SING). Selangor: • Hulu Selangor, Bukit Belata Forest Reserve, survey trail parallel to main trunk road B33, <named-content xmlns:xlink="http://www.w3.org/1999/xlink" content-type="dwc:verbatimCoordinates" xlink:type="simple">3°34.06'N, 101°26.26'E</named-content>, 59 m, 25 May 2016, <italic>Chew et al. FRI 73143</italic> (KEP). Johor: • Mersing, 20 Sep 1994, <italic>Wiart &amp; Teo KL 4405</italic> (KEP).</p></tp:treatment-sec><tp:treatment-sec><!--Section generated to contain objects referenced in tp:taxon-treatment.--><fig id="F1" position="float" orientation="portrait"><object-id xmlns:xlink="http://www.w3.org/1999/xlink" content-type="doi" xlink:type="simple">10.3897/phytokeys.272.175385.figure1</object-id><object-id xmlns:xlink="http://www.w3.org/1999/xlink" content-type="arpha" xlink:type="simple">08EFE389-0E66-55AC-A137-AA56DFDDC1E4</object-id><label>Figure 1.</label><caption><p>Bayesian 50% majority-rule consensus tree based on seven chloroplast DNA (cpDNA) regions (<italic>matK</italic>, <italic>ndhF</italic>, <italic>ndhF–rpl32</italic>, <italic>rbcL</italic>, <italic>rpl32–trnL</italic>, <italic>trnL–F</italic>, and <italic>ycf1</italic>) and 11 nuclear DNA (nDNA) regions (<italic>ATPQ</italic>, <italic>COX6A</italic>, <italic>CHER1</italic>, <italic>DDB2</italic>, <italic>DJC65</italic>, <italic>EIF3K</italic>, <italic>MNJ7.16</italic>, <italic>NIA</italic>, <italic>PDF5</italic>, <italic>STG1</italic>, and <italic>MHF15.12</italic>). Maximum parsimony bootstrap values (BS<sub>MP</sub>), maximum likelihood bootstrap values (BS<sub>ML</sub>), and Bayesian posterior probabilities (PP) are denoted at internal nodes in that order; “−” is annotated when BS<sub>MP</sub>, BS<sub>ML</sub>, or PP values &lt; 50%. Adapted from <xref ref-type="bibr" rid="B14">Liu et al. (2025d)</xref>.</p></caption><graphic xmlns:xlink="http://www.w3.org/1999/xlink" xlink:href="phytokeys-272-021_article-175385__-g001.jpg" id="oo_1565654.jpg" position="float" orientation="portrait" xlink:type="simple"><uri content-type="original_file" xlink:type="simple">https://binary.pensoft.net/fig/1565654</uri></graphic></fig></tp:treatment-sec><ref-list><ref id="B16"><mixed-citation xmlns:xlink="http://www.w3.org/1999/xlink" xlink:type="simple">Munzinger J, Damas K, Molino J-F, Pintaud J-C, Molem K, Hungito H (2020) Land module of Our Planet Reviewed - Papua New Guinea: Plants collected along an altitudinal gradient on Mount Wilhelm. In: Robillard T, Legendre F, Villemant C, Leponce M (Eds) Insects of Mount Wilhelm Papua New Guinea (Mémoires du Muséum national d’Histoire naturelle 214). Publications Scientifiques du Muséum, Paris, 41–142.</mixed-citation></ref><ref id="B27"><mixed-citation xmlns:xlink="http://www.w3.org/1999/xlink" xlink:type="simple">van Heusden ECH (1994) Revision of <italic><tp:taxon-name><tp:taxon-name-part taxon-name-part-type="genus">Meiogyne</tp:taxon-name-part></tp:taxon-name></italic> (<tp:taxon-name><tp:taxon-name-part taxon-name-part-type="family">Annonaceae</tp:taxon-name-part></tp:taxon-name>). Blumea 38: 487–511.</mixed-citation></ref><ref id="B21"><mixed-citation xmlns:xlink="http://www.w3.org/1999/xlink" xlink:type="simple">Turner IM (2014) <italic><tp:taxon-name><tp:taxon-name-part taxon-name-part-type="genus">Meiogyne</tp:taxon-name-part></tp:taxon-name></italic>. In: Soepadmo E, Saw LG, Chung RCK, Kiew R (Eds) Tree Flora of Sabah and Sarawak, vol. 8. Forest Research Institute Malaysia, Malaysia, 80–85.</mixed-citation></ref><ref id="B20"><mixed-citation xmlns:xlink="http://www.w3.org/1999/xlink" xlink:type="simple">Thomas DC, Surveswaran S, Xue B, Sankowsky G, Mols JB, Keßler PJA, Saunders RMK (2012) Molecular phylogenetics and historical biogeography of the <italic><tp:taxon-name><tp:taxon-name-part taxon-name-part-type="genus">Meiogyne</tp:taxon-name-part></tp:taxon-name></italic>–<italic><tp:taxon-name><tp:taxon-name-part taxon-name-part-type="genus">Fitzalania</tp:taxon-name-part></tp:taxon-name></italic> clade (<tp:taxon-name><tp:taxon-name-part taxon-name-part-type="family">Annonaceae</tp:taxon-name-part></tp:taxon-name>): Generic paraphyly and late Miocene-Pliocene diversification in Australasia and the Pacific. Taxon 61: 559–575. <ext-link xlink:href="10.1002/tax.613006" ext-link-type="doi" xlink:type="simple">https://doi.org/10.1002/tax.613006</ext-link></mixed-citation></ref><ref id="B30"><mixed-citation xmlns:xlink="http://www.w3.org/1999/xlink" xlink:type="simple">Xue B, Thomas DC, Chaowasku T, Johnson DM, Saunders RMK (2014) Molecular phylogenetic support for the taxonomic merger of <italic><tp:taxon-name><tp:taxon-name-part taxon-name-part-type="genus">Fitzalania</tp:taxon-name-part></tp:taxon-name></italic> and <italic><tp:taxon-name><tp:taxon-name-part taxon-name-part-type="genus">Meiogyne</tp:taxon-name-part></tp:taxon-name></italic> (<tp:taxon-name><tp:taxon-name-part taxon-name-part-type="family">Annonaceae</tp:taxon-name-part></tp:taxon-name>): New nomenclatural combinations under the conserved name <italic><tp:taxon-name><tp:taxon-name-part taxon-name-part-type="genus">Meiogyne</tp:taxon-name-part></tp:taxon-name></italic>. Systematic Botany 39: 396–404. <ext-link xlink:href="10.1600/036364414X680825" ext-link-type="doi" xlink:type="simple">https://doi.org/10.1600/036364414X680825</ext-link></mixed-citation></ref><ref id="B33"><mixed-citation xmlns:xlink="http://www.w3.org/1999/xlink" xlink:type="simple">Xue B, Shao YY, Xiao CF, Liu MF, Li Y, Tan YH (2021) <italic><tp:taxon-name><tp:taxon-name-part taxon-name-part-type="genus">Meiogyne</tp:taxon-name-part> <tp:taxon-name-part taxon-name-part-type="species">oligocarpa</tp:taxon-name-part></tp:taxon-name></italic> (<tp:taxon-name><tp:taxon-name-part taxon-name-part-type="family">Annonaceae</tp:taxon-name-part></tp:taxon-name>), a new species from Yunnan, China. PeerJ 9: e10999. <ext-link xlink:href="10.7717/peerj.10999" ext-link-type="doi" xlink:type="simple">https://doi.org/10.7717/peerj.10999</ext-link></mixed-citation></ref><ref id="B9"><mixed-citation xmlns:xlink="http://www.w3.org/1999/xlink" xlink:type="simple">Jaikhamseub T, Le TA, Damthongdee A, Huong TTT, Kuznetsov AN, Kuznetsova SP, Nuraliev MS, Chaowasku T (2022) Two new species of <italic><tp:taxon-name><tp:taxon-name-part taxon-name-part-type="genus">Meiogyne</tp:taxon-name-part></tp:taxon-name></italic> (<tp:taxon-name><tp:taxon-name-part taxon-name-part-type="family">Annonaceae</tp:taxon-name-part></tp:taxon-name>) from Vietnam, based on molecular phylogeny and morphology. Annales Botanici Fennici 59: 219–231. <ext-link xlink:href="10.5735/085.059.0133" ext-link-type="doi" xlink:type="simple">https://doi.org/10.5735/085.059.0133</ext-link></mixed-citation></ref><ref id="B14"><mixed-citation xmlns:xlink="http://www.w3.org/1999/xlink" xlink:type="simple">Liu MF, Munzinger J, Chalermglin P, Chen J, Xue B, Saunders RMK (2025d) Molecular phylogenetics and trait-dependent biogeography offers insights on the dispersal of <italic><tp:taxon-name><tp:taxon-name-part taxon-name-part-type="genus">Meiogyne</tp:taxon-name-part></tp:taxon-name></italic> (<tp:taxon-name><tp:taxon-name-part taxon-name-part-type="family">Annonaceae</tp:taxon-name-part></tp:taxon-name>) across the Australasia-Pacific region. Journal of Systematics and Evolution. <ext-link xlink:href="10.1111/jse.70017" ext-link-type="doi" xlink:type="simple">https://doi.org/10.1111/jse.70017</ext-link></mixed-citation></ref><ref id="B4"><mixed-citation xmlns:xlink="http://www.w3.org/1999/xlink" xlink:type="simple">Crisp MD, Arroyo MT, Cook LG, Gandolfo MA, Jordan GJ, McGlone MS, Weston PH, Westoby M, Wilf P, Linder HP (2009) Phylogenetic biome conservatism on a global scale. Nature 458: 754–756. <ext-link xlink:href="10.1038/nature07764" ext-link-type="doi" xlink:type="simple">https://doi.org/10.1038/nature07764</ext-link></mixed-citation></ref><ref id="B22"><mixed-citation xmlns:xlink="http://www.w3.org/1999/xlink" xlink:type="simple">Turner IM (2016) New combinations and new synonyms in Asian <tp:taxon-name><tp:taxon-name-part taxon-name-part-type="family">Annonaceae</tp:taxon-name-part></tp:taxon-name> with a bibliographical note. Webbia 71: 229–232. <ext-link xlink:href="10.1080/00837792.2016.1241516" ext-link-type="doi" xlink:type="simple">https://doi.org/10.1080/00837792.2016.1241516</ext-link></mixed-citation></ref></ref-list></tp:taxon-treatment>
