# Supplementary material for: Two new Meiogyne species from Malesia and new combinations in Meiogyne and Monoon (Annonaceae) in the Asia-Pacific region
Source: PhytoKeys. 2026 Mar 20;272:21–36. doi: 10.3897/phytokeys.272.175385 (PMC13032137; doi:10.3897/phytokeys.272.175385)
Supplement: XML Treatment for Meiogyne stenophylla [file phytokeys.272.175385-treatment2.xml]

<!DOCTYPE tp:taxon-treatment
  PUBLIC "-//TaxonX//DTD Taxonomic Treatment Publishing DTD v0 20100105//EN" "tax-treatment-NSO.dtd">
<tp:taxon-treatment xmlns:tp="http://www.plazi.org/taxpub"><tp:treatment-meta><kwd-group><label>Taxon classification</label><kwd>
              <named-content content-type="kingdom">Plantae</named-content>
            </kwd><kwd>
              <named-content content-type="order">Magnoliales</named-content>
            </kwd><kwd>
              <named-content content-type="family">Annonaceae</named-content>
            </kwd></kwd-group><mixed-citation publication-type="journal"><person-group><name><surname>Liu</surname><given-names>Ming-Fai</given-names></name><name><surname>Munzinger</surname><given-names>Jérôme</given-names></name><name><surname>Chen</surname><given-names>Junhao</given-names></name></person-group><article-title>Two new <italic><tp:taxon-name><tp:taxon-name-part taxon-name-part-type="genus" reg="Meiogyne">Meiogyne</tp:taxon-name-part></tp:taxon-name></italic> species from Malesia and new combinations in <italic><tp:taxon-name><tp:taxon-name-part taxon-name-part-type="genus" reg="Meiogyne">Meiogyne</tp:taxon-name-part></tp:taxon-name></italic> and <italic><tp:taxon-name><tp:taxon-name-part taxon-name-part-type="genus" reg="Monoon">Monoon</tp:taxon-name-part></tp:taxon-name></italic> (<tp:taxon-name><tp:taxon-name-part taxon-name-part-type="family" reg="Annonaceae">Annonaceae</tp:taxon-name-part></tp:taxon-name>) in the Asia-Pacific region</article-title><source>PhytoKeys</source><day>20</day><month>03</month><year>2026</year><volume>272</volume><fpage>21</fpage><lpage>36</lpage><pub-id pub-id-type="doi">10.3897/phytokeys.272.175385</pub-id></mixed-citation></tp:treatment-meta><tp:nomenclature><tp:taxon-name><object-id xmlns:xlink="http://www.w3.org/1999/xlink" content-type="arpha" xlink:type="simple">89B65B57-CCEF-5620-9EBC-2EFCAEA6AA93</object-id>
                		<tp:taxon-name-part taxon-name-part-type="genus" reg="Meiogyne">Meiogyne</tp:taxon-name-part> <tp:taxon-name-part taxon-name-part-type="species" reg="stenophylla">stenophylla</tp:taxon-name-part>
                	
                		<object-id xmlns:xlink="http://www.w3.org/1999/xlink" content-type="ipni" xlink:type="simple">urn:lsid:ipni.org:names:77377869-1</object-id>
                	</tp:taxon-name><tp:taxon-authority>M.F.Liu &amp; Munzinger</tp:taxon-authority><tp:taxon-status xmlns:xlink="http://www.w3.org/1999/xlink" xlink:type="simple">sp. nov.</tp:taxon-status><xref ref-type="fig" rid="F2">Figs 2C</xref><xref ref-type="fig" rid="F2">, 2D</xref><xref ref-type="fig" rid="F5">, 5</xref><tp:nomenclature-citation-list><tp:nomenclature-citation><tp:taxon-name>
                <tp:taxon-name-part taxon-name-part-type="genus" reg="Meiogyne"/>
              </tp:taxon-name><comment> ‘<tp:taxon-name><tp:taxon-name-part taxon-name-part-type="genus" reg="Meiogyne">Meiogyne</tp:taxon-name-part></tp:taxon-name> sp. PNG’ in <xref ref-type="bibr" rid="B14">Liu et al. (2025d)</xref>; ‘<tp:taxon-name><tp:taxon-name-part taxon-name-part-type="genus" reg="Meiogyne">Meiogyne</tp:taxon-name-part></tp:taxon-name> sp. 1’ in <xref ref-type="bibr" rid="B16">Munzinger et al. (2020)</xref>.</comment></tp:nomenclature-citation></tp:nomenclature-citation-list></tp:nomenclature><tp:treatment-sec sec-type="Type"><title>Type.</title><p>Papua New Guinea • Madang Province: Bismarck Range, Mt. Wilhelm, Base Camp, 1200 m, <named-content xmlns:xlink="http://www.w3.org/1999/xlink" content-type="dwc:verbatimCoordinates" xlink:type="simple">5°43'51.59"S, 145°16'24.93"E</named-content>, 6 Nov 2012, fl., fr., <italic>J. Munzinger, J.-F. Molino, K. Molem &amp; J.-C. Pintaud 6945</italic> (holotype: P [P02275660!]; isotypes: LAE!, P [P02433813!]).</p><fig id="F5" position="float" orientation="portrait"><object-id xmlns:xlink="http://www.w3.org/1999/xlink" content-type="doi" xlink:type="simple">10.3897/phytokeys.272.175385.figure5</object-id><object-id xmlns:xlink="http://www.w3.org/1999/xlink" content-type="arpha" xlink:type="simple">A7354F4A-3411-5E48-A1F2-55EEFD3A5A38</object-id><label>Figure 5.</label><caption><p><italic><tp:taxon-name><tp:taxon-name-part taxon-name-part-type="genus" reg="Meiogyne">Meiogyne</tp:taxon-name-part> <tp:taxon-name-part taxon-name-part-type="species" reg="stenophylla">stenophylla</tp:taxon-name-part></tp:taxon-name></italic> M.F.Liu &amp; Munzinger. <bold>A</bold>. Leaf twig; <bold>B</bold>. Close-up of leaf; <bold>C</bold>. Flower; <bold>D</bold>. Close-up of stigmas and stamens; <bold>E</bold>. Inner petal, adaxial surface; <bold>F</bold>. Fruit; <bold>G</bold>. Fruit cut open, showing seeds. All from the type, <italic>Munzinger et al. 6945</italic>. Drawn by Cheng Puay Koon.</p></caption><graphic xmlns:xlink="http://www.w3.org/1999/xlink" xlink:href="phytokeys-272-021_article-175385__-g005.jpg" id="oo_1565658.jpg" position="float" orientation="portrait" xlink:type="simple"><uri content-type="original_file" xlink:type="simple">https://binary.pensoft.net/fig/1565658</uri></graphic></fig></tp:treatment-sec><tp:treatment-sec sec-type="Diagnosis"><title>Diagnosis.</title><p>Unique in the genus in its extremely narrow leaves (&lt; 2 cm wide) with an attenuate apex. Similar to <italic><tp:taxon-name><tp:taxon-name-part taxon-name-part-type="genus" reg="Meiogyne">Meiogyne</tp:taxon-name-part> <tp:taxon-name-part taxon-name-part-type="species" reg="cylindrocarpa">cylindrocarpa</tp:taxon-name-part></tp:taxon-name></italic> in its relatively short leaves (typically &lt; 10 cm long), indistinct leaf venation, and cylindrical monocarps, but differs in its lanceolate (vs. broadly ovate) petals and weakly warty (vs. weakly longitudinally grooved) outgrowth on the adaxial surface of inner petals.</p></tp:treatment-sec><tp:treatment-sec sec-type="Description"><title>Description.</title><p>Shrubs. <bold><italic>Twigs</italic></bold> densely appressed hairy when young, becoming glabrous with inconspicuous lenticels when old. <bold><italic>Leaves</italic></bold> chartaceous, blades lanceolate, 3.8–7.4 cm long, 1–1.9 cm wide, base cuneate and slightly oblique, apex attenuate, glabrous adaxially, sparsely appressed hairy abaxially; midrib slightly impressed adaxially, raised abaxially, secondary veins and tertiary venation indistinct; petiole 0.5–2.5 mm long. <bold><italic>Inflorescences</italic></bold> axillary, 1-flowered; pedicel 5–7 mm long, 1 mm thick, densely suberect hairy, with 1–3 small bract(s) at the proximal end of the pedicel. <bold><italic>Buds</italic></bold> conical, apex acute. <bold><italic>Sepals</italic></bold> free or connate at base, broadly ovate, c. 1 mm long, c. 2 mm wide, apex acute, densely appressed hairy abaxially. <bold><italic>Petals</italic></bold> pale green to yellowish green, lanceolate, apex narrowly acute; outer petals 9–10 mm long, 2–3 mm wide, densely appressed hairy on both sides; inner petals 7–8 mm long, 2–2.5 mm wide, densely appressed hairy on both sides except the corrugated base, with a dense tuft of curly hairs on the margin at the base, adaxial corrugation weakly warty, extending 1/3 from the base, glabrous. <bold><italic>Stamens</italic></bold> c. 40, wedge-shaped, c. 1 mm long, anther connective apex slightly sunken in the middle, inner whorl of stamens elongated, sometimes oblique. <bold><italic>Carpels</italic></bold> c. 3, ovary completely covered by long appressed hairs, stigma globose, sparsely puberulous. <bold><italic>Fruits</italic></bold> with c. 3 monocarps borne on a globose receptacle, torus c. 2 mm in diameter, erect hairy, stipe 2–4 mm long, 2–3 mm wide, sparsely to moderately appressed hairy; fruiting pedicel c. 9 mm long, c. 1 mm wide, sparsely to moderately suberect hairy; monocarps (excluding stipe) cylindrical, 19–28 mm long, 9–11 mm wide, sparsely to moderately appressed hairy, green when immature (mature color unknown), apex beaked 1–4 mm long, rarely rounded, base rounded, with weak constrictions between seeds, pericarp c. 1 mm thick. <bold><italic>Seeds</italic></bold> 1–3 per monocarp, in a single row, globose, ellipsoid, or discoid, 7–9 mm long, 3–6 mm wide, light brown, surface without pits.</p></tp:treatment-sec><tp:treatment-sec sec-type="Distribution"><title>Distribution.</title><p>Papua New Guinea (Fig. <xref ref-type="fig" rid="F6">6</xref>).</p><fig id="F6" position="float" orientation="portrait"><object-id xmlns:xlink="http://www.w3.org/1999/xlink" content-type="doi" xlink:type="simple">10.3897/phytokeys.272.175385.figure6</object-id><object-id xmlns:xlink="http://www.w3.org/1999/xlink" content-type="arpha" xlink:type="simple">B922DDA6-214F-50E9-89F9-D808599CF440</object-id><label>Figure 6.</label><caption><p>Distribution map of <italic><tp:taxon-name><tp:taxon-name-part taxon-name-part-type="genus" reg="Meiogyne">Meiogyne</tp:taxon-name-part> <tp:taxon-name-part taxon-name-part-type="species" reg="stenophylla">stenophylla</tp:taxon-name-part></tp:taxon-name></italic> M.F.Liu &amp; Munzinger (square) and <italic><tp:taxon-name><tp:taxon-name-part taxon-name-part-type="genus" reg="Monoon">Monoon</tp:taxon-name-part> <tp:taxon-name-part taxon-name-part-type="species" reg="papuanum">papuanum</tp:taxon-name-part></tp:taxon-name></italic> (I.M.Turner &amp; Utteridge) M.F.Liu &amp; Junhao Chen (circle).</p></caption><graphic xmlns:xlink="http://www.w3.org/1999/xlink" xlink:href="phytokeys-272-021_article-175385__-g006.jpg" id="oo_1565659.jpg" position="float" orientation="portrait" xlink:type="simple"><uri content-type="original_file" xlink:type="simple">https://binary.pensoft.net/fig/1565659</uri></graphic></fig></tp:treatment-sec><tp:treatment-sec sec-type="Habitat and ecology"><title>Habitat and ecology.</title><p>Montane forest at an elevation of 1200 m.</p></tp:treatment-sec><tp:treatment-sec sec-type="Phenology"><title>Phenology.</title><p>Flowers and fruits collected in November.</p></tp:treatment-sec><tp:treatment-sec sec-type="Etymology"><title>Etymology.</title><p>The name alludes to the narrow leaves of this species.</p></tp:treatment-sec><tp:treatment-sec sec-type="Notes"><title>Notes.</title><p>This species is known only from the lower montane forests on the northern side of the Central Cordillera in Papua New Guinea (Madang Province). A molecular phylogenetic study (<xref ref-type="bibr" rid="B14">Liu et al. 2025d</xref>) retrieved <italic><tp:taxon-name><tp:taxon-name-part taxon-name-part-type="genus" reg="Meiogyne">Meiogyne</tp:taxon-name-part> <tp:taxon-name-part taxon-name-part-type="species" reg="stenophylla">stenophylla</tp:taxon-name-part></tp:taxon-name></italic> (as ‘<italic><tp:taxon-name><tp:taxon-name-part taxon-name-part-type="genus" reg="Meiogyne">Meiogyne</tp:taxon-name-part></tp:taxon-name></italic> sp. PNG’) as deeply nested within the Australasia-Pacific clade (<abbrev xmlns:xlink="http://www.w3.org/1999/xlink" xlink:title="Australasia-Pacific clade" xlink:type="simple">APC</abbrev>; c. 19 species), whereas <italic><tp:taxon-name><tp:taxon-name-part taxon-name-part-type="genus" reg="Meiogyne">Meiogyne</tp:taxon-name-part> <tp:taxon-name-part taxon-name-part-type="species" reg="cylindrocarpa">cylindrocarpa</tp:taxon-name-part></tp:taxon-name></italic> is the earliest diverging lineage of the <abbrev xmlns:xlink="http://www.w3.org/1999/xlink" xlink:title="Australasia-Pacific clade" xlink:type="simple">APC</abbrev> (Fig. <xref ref-type="fig" rid="F1">1</xref>). Specifically, <italic><tp:taxon-name><tp:taxon-name-part taxon-name-part-type="genus" reg="Meiogyne">Meiogyne</tp:taxon-name-part> <tp:taxon-name-part taxon-name-part-type="species" reg="stenophylla">stenophylla</tp:taxon-name-part></tp:taxon-name></italic> is sister to a clade that comprises all <italic><tp:taxon-name><tp:taxon-name-part taxon-name-part-type="genus" reg="Meiogyne">Meiogyne</tp:taxon-name-part></tp:taxon-name></italic> species in Vanuatu, Fiji and Tonga (<xref ref-type="bibr" rid="B14">Liu et al. 2025d</xref>; Fig. <xref ref-type="fig" rid="F1">1</xref>). See Table <xref ref-type="table" rid="T1">1</xref> for a morphological comparison between <italic><tp:taxon-name><tp:taxon-name-part taxon-name-part-type="genus" reg="Meiogyne">Meiogyne</tp:taxon-name-part> <tp:taxon-name-part taxon-name-part-type="species" reg="stenophylla">stenophylla</tp:taxon-name-part></tp:taxon-name></italic> and morphologically similar congeners.</p></tp:treatment-sec><tp:treatment-sec sec-type="Preliminary conservation status"><title>Preliminary conservation status.</title><p>This species is known from only a single gathering. The New Guinea highlands are very poorly explored and collected (<xref ref-type="bibr" rid="B16">Munzinger et al. 2020</xref>), so it is unclear whether the species is more widely distributed than the current data suggest. Hence, it is assessed here as Data Deficient (<abbrev xmlns:xlink="http://www.w3.org/1999/xlink" xlink:title="Data Deficient" xlink:type="simple">DD</abbrev>).</p></tp:treatment-sec><tp:treatment-sec><!--Section generated to contain objects referenced in tp:taxon-treatment.--><fig id="F2" position="float" orientation="portrait"><object-id xmlns:xlink="http://www.w3.org/1999/xlink" content-type="doi" xlink:type="simple">10.3897/phytokeys.272.175385.figure2</object-id><object-id xmlns:xlink="http://www.w3.org/1999/xlink" content-type="arpha" xlink:type="simple">5CB3A828-A50F-5B4C-9525-FA6E21A63880</object-id><label>Figure 2.</label><caption><p><bold>A</bold>. Adaxial inner petal outgrowth of <italic><tp:taxon-name><tp:taxon-name-part taxon-name-part-type="genus" reg="Meiogyne">Meiogyne</tp:taxon-name-part> <tp:taxon-name-part taxon-name-part-type="species" reg="saundersii">saundersii</tp:taxon-name-part></tp:taxon-name></italic> Junhao Chen &amp; M.F.Liu (<italic>C. Hansen 1511</italic>); <bold>B</bold>. Adaxial inner petal outgrowth of <italic><tp:taxon-name><tp:taxon-name-part taxon-name-part-type="genus" reg="Meiogyne">Meiogyne</tp:taxon-name-part> <tp:taxon-name-part taxon-name-part-type="species" reg="cylindrocarpa">cylindrocarpa</tp:taxon-name-part></tp:taxon-name></italic> (Burck) Heusden (<italic>Thomas 3418</italic>); <bold>C, D</bold>. <italic><tp:taxon-name><tp:taxon-name-part taxon-name-part-type="genus" reg="Meiogyne">Meiogyne</tp:taxon-name-part> <tp:taxon-name-part taxon-name-part-type="species" reg="stenophylla">stenophylla</tp:taxon-name-part></tp:taxon-name></italic> M.F.Liu &amp; Munzinger (<italic>Munzinger et al. 6945</italic>) flower and fruit, reproduced from <xref ref-type="bibr" rid="B16">Munzinger et al. (2020)</xref>; <bold>E, F</bold>. <italic><tp:taxon-name><tp:taxon-name-part taxon-name-part-type="genus" reg="Meiogyne">Meiogyne</tp:taxon-name-part> <tp:taxon-name-part taxon-name-part-type="species" reg="wilsonii">wilsonii</tp:taxon-name-part></tp:taxon-name></italic> (Guillaumin) M.F.Liu &amp; Munzinger (<italic>Munzinger et al. 3589</italic>) flower and early developing fruit. Scale bars: 1 mm. Photos: <bold>A, B</bold>. J. Chen; <bold>C–F</bold>. J. Munzinger.</p></caption><graphic xmlns:xlink="http://www.w3.org/1999/xlink" xlink:href="phytokeys-272-021_article-175385__-g002.jpg" id="oo_1565655.jpg" position="float" orientation="portrait" xlink:type="simple"><uri content-type="original_file" xlink:type="simple">https://binary.pensoft.net/fig/1565655</uri></graphic></fig><fig id="F1" position="float" orientation="portrait"><object-id xmlns:xlink="http://www.w3.org/1999/xlink" content-type="doi" xlink:type="simple">10.3897/phytokeys.272.175385.figure1</object-id><object-id xmlns:xlink="http://www.w3.org/1999/xlink" content-type="arpha" xlink:type="simple">08EFE389-0E66-55AC-A137-AA56DFDDC1E4</object-id><label>Figure 1.</label><caption><p>Bayesian 50% majority-rule consensus tree based on seven chloroplast DNA (cpDNA) regions (<italic>matK</italic>, <italic>ndhF</italic>, <italic>ndhF–rpl32</italic>, <italic>rbcL</italic>, <italic>rpl32–trnL</italic>, <italic>trnL–F</italic>, and <italic>ycf1</italic>) and 11 nuclear DNA (nDNA) regions (<italic>ATPQ</italic>, <italic>COX6A</italic>, <italic>CHER1</italic>, <italic>DDB2</italic>, <italic>DJC65</italic>, <italic>EIF3K</italic>, <italic>MNJ7.16</italic>, <italic>NIA</italic>, <italic>PDF5</italic>, <italic>STG1</italic>, and <italic>MHF15.12</italic>). Maximum parsimony bootstrap values (BS<sub>MP</sub>), maximum likelihood bootstrap values (BS<sub>ML</sub>), and Bayesian posterior probabilities (PP) are denoted at internal nodes in that order; “−” is annotated when BS<sub>MP</sub>, BS<sub>ML</sub>, or PP values &lt; 50%. Adapted from <xref ref-type="bibr" rid="B14">Liu et al. (2025d)</xref>.</p></caption><graphic xmlns:xlink="http://www.w3.org/1999/xlink" xlink:href="phytokeys-272-021_article-175385__-g001.jpg" id="oo_1565654.jpg" position="float" orientation="portrait" xlink:type="simple"><uri content-type="original_file" xlink:type="simple">https://binary.pensoft.net/fig/1565654</uri></graphic></fig><table-wrap id="T1" position="float" orientation="portrait"><label>Table 1.</label><caption><p>Morphological comparison of <italic><tp:taxon-name><tp:taxon-name-part taxon-name-part-type="genus" reg="Meiogyne">M.</tp:taxon-name-part> <tp:taxon-name-part taxon-name-part-type="species" reg="cylindrocarpa">cylindrocarpa</tp:taxon-name-part></tp:taxon-name></italic>, <italic><tp:taxon-name><tp:taxon-name-part taxon-name-part-type="genus" reg="Meiogyne">M.</tp:taxon-name-part> <tp:taxon-name-part taxon-name-part-type="species" reg="saundersii">saundersii</tp:taxon-name-part></tp:taxon-name></italic>, <italic><tp:taxon-name><tp:taxon-name-part taxon-name-part-type="genus" reg="Meiogyne">M.</tp:taxon-name-part> <tp:taxon-name-part taxon-name-part-type="species" reg="stenophylla">stenophylla</tp:taxon-name-part></tp:taxon-name></italic>, and <italic><tp:taxon-name><tp:taxon-name-part taxon-name-part-type="genus" reg="Meiogyne">M.</tp:taxon-name-part> <tp:taxon-name-part taxon-name-part-type="species" reg="wilsonii">wilsonii</tp:taxon-name-part></tp:taxon-name></italic>.</p></caption><table><tbody><tr><th rowspan="1" colspan="1"/><th rowspan="1" colspan="1">
                    <italic>
                      <tp:taxon-name><tp:taxon-name-part taxon-name-part-type="genus" reg="Meiogyne">Meiogyne</tp:taxon-name-part> <tp:taxon-name-part taxon-name-part-type="species" reg="cylindrocarpa">cylindrocarpa</tp:taxon-name-part></tp:taxon-name>
                    </italic>
                  </th><th rowspan="1" colspan="1">
                    <italic>
                      <tp:taxon-name><tp:taxon-name-part taxon-name-part-type="genus" reg="Meiogyne">Meiogyne</tp:taxon-name-part> <tp:taxon-name-part taxon-name-part-type="species" reg="saundersii">saundersii</tp:taxon-name-part></tp:taxon-name>
                    </italic>
                  </th><th rowspan="1" colspan="1">
                    <italic>
                      <tp:taxon-name><tp:taxon-name-part taxon-name-part-type="genus" reg="Meiogyne">Meiogyne</tp:taxon-name-part> <tp:taxon-name-part taxon-name-part-type="species" reg="stenophylla">stenophylla</tp:taxon-name-part></tp:taxon-name>
                    </italic>
                  </th><th rowspan="1" colspan="1">
                    <italic>
                      <tp:taxon-name><tp:taxon-name-part taxon-name-part-type="genus" reg="Meiogyne">Meiogyne</tp:taxon-name-part> <tp:taxon-name-part taxon-name-part-type="species" reg="wilsonii">wilsonii</tp:taxon-name-part></tp:taxon-name>
                    </italic>
                  </th></tr><tr><td rowspan="1" colspan="1">Leaf shape</td><td rowspan="1" colspan="1">
                    <bold>Broadly ovate, ovate or elliptic</bold>
                  </td><td rowspan="1" colspan="1">Elliptic</td><td rowspan="1" colspan="1">Lanceolate</td><td rowspan="1" colspan="1">Lanceolate</td></tr><tr><td rowspan="1" colspan="1">Leave width</td><td rowspan="1" colspan="1">(1.5–)2–4.3 cm</td><td rowspan="1" colspan="1">(1.5–)2–3.2(–3.6) cm</td><td rowspan="1" colspan="1">
                    <bold>1–1.9 cm</bold>
                  </td><td rowspan="1" colspan="1">1.9–3.6 cm</td></tr><tr><td rowspan="1" colspan="1">Leaf apex</td><td rowspan="1" colspan="1">Acute, rarely shortly acuminate</td><td rowspan="1" colspan="1">
                    <bold>Abruptly caudate</bold>
                  </td><td rowspan="1" colspan="1">
                    <bold>Attenuate</bold>
                  </td><td rowspan="1" colspan="1">Acute</td></tr><tr><td rowspan="1" colspan="1">Leaf base</td><td rowspan="1" colspan="1">Rounded, rarely cordate, symmetrical to slightly oblique</td><td rowspan="1" colspan="1">Cuneate, symmetrical</td><td rowspan="1" colspan="1">Cuneate, slightly oblique</td><td rowspan="1" colspan="1">
                    <bold>Cordate, oblique</bold>
                  </td></tr><tr><td rowspan="1" colspan="1">Outer petal shape</td><td rowspan="1" colspan="1">
                    <bold>Broadly ovate</bold>
                  </td><td rowspan="1" colspan="1">Triangular</td><td rowspan="1" colspan="1">Lanceolate</td><td rowspan="1" colspan="1">Triangular to lanceolate</td></tr><tr><td rowspan="1" colspan="1">Inner petal shape</td><td rowspan="1" colspan="1">
                    <bold>Broadly ovate</bold>
                  </td><td rowspan="1" colspan="1">Elliptic to ovate</td><td rowspan="1" colspan="1">Lanceolate</td><td rowspan="1" colspan="1">Triangular to lanceolate</td></tr><tr><td rowspan="1" colspan="1">Inner petal corrugation</td><td rowspan="1" colspan="1">
                    <bold>Weakly longitudinally grooved</bold>
                  </td><td rowspan="1" colspan="1">
                    <bold>Tentacular</bold>
                  </td><td rowspan="1" colspan="1">Weakly warty</td><td rowspan="1" colspan="1">Weakly warty</td></tr><tr><td rowspan="1" colspan="1">Monocarp shape</td><td rowspan="1" colspan="1">Cylindrical</td><td rowspan="1" colspan="1">Cylindrical</td><td rowspan="1" colspan="1">Cylindrical</td><td rowspan="1" colspan="1">
                    <bold>Subglobose</bold>
                  </td></tr><tr><td rowspan="1" colspan="1">Monocarp indument</td><td rowspan="1" colspan="1">Glabrescent</td><td rowspan="1" colspan="1">Sparsely appressed hairy</td><td rowspan="1" colspan="1">Sparsely to moderately appressed hairy</td><td rowspan="1" colspan="1">Glabrous</td></tr><tr><td rowspan="1" colspan="1">Monocarp stipe thickness</td><td rowspan="1" colspan="1">1.5–2 mm</td><td rowspan="1" colspan="1">1–2 mm</td><td rowspan="1" colspan="1">2–3 mm</td><td rowspan="1" colspan="1">
                    <bold>4–5 mm</bold>
                  </td></tr><tr><td rowspan="1" colspan="1">Pericarp thickness</td><td rowspan="1" colspan="1">Up to 1 mm</td><td rowspan="1" colspan="1">&lt; 0.5 mm</td><td rowspan="1" colspan="1">c. 1 mm</td><td rowspan="1" colspan="1">
                    <bold>c. 2 mm</bold>
                  </td></tr><tr><td rowspan="1" colspan="1">Geographic distribution</td><td rowspan="1" colspan="1">East Java, Lesser Sunda Islands, Maluku Islands, New Guinea, Australia, and Mariana Islands</td><td rowspan="1" colspan="1">Peninsular Malaysia, Sumatra, and Borneo</td><td rowspan="1" colspan="1">New Guinea</td><td rowspan="1" colspan="1">Vanuatu</td></tr><tr><td rowspan="1" colspan="1">Habitat</td><td rowspan="1" colspan="1">Seasonally dry forests and woodlands at 10–200 m</td><td rowspan="1" colspan="1">Rainforests at 20–855 m</td><td rowspan="1" colspan="1">Montane forests at 1200 m</td><td rowspan="1" colspan="1">Hill forests at 500 m</td></tr></tbody></table></table-wrap></tp:treatment-sec><ref-list><ref id="B16"><mixed-citation xmlns:xlink="http://www.w3.org/1999/xlink" xlink:type="simple">Munzinger J, Damas K, Molino J-F, Pintaud J-C, Molem K, Hungito H (2020) Land module of Our Planet Reviewed - Papua New Guinea: Plants collected along an altitudinal gradient on Mount Wilhelm. In: Robillard T, Legendre F, Villemant C, Leponce M (Eds) Insects of Mount Wilhelm Papua New Guinea (Mémoires du Muséum national d’Histoire naturelle 214). Publications Scientifiques du Muséum, Paris, 41–142.</mixed-citation></ref><ref id="B14"><mixed-citation xmlns:xlink="http://www.w3.org/1999/xlink" xlink:type="simple">Liu MF, Munzinger J, Chalermglin P, Chen J, Xue B, Saunders RMK (2025d) Molecular phylogenetics and trait-dependent biogeography offers insights on the dispersal of <italic><tp:taxon-name><tp:taxon-name-part taxon-name-part-type="genus">Meiogyne</tp:taxon-name-part></tp:taxon-name></italic> (<tp:taxon-name><tp:taxon-name-part taxon-name-part-type="family">Annonaceae</tp:taxon-name-part></tp:taxon-name>) across the Australasia-Pacific region. Journal of Systematics and Evolution. <ext-link xlink:href="10.1111/jse.70017" ext-link-type="doi" xlink:type="simple">https://doi.org/10.1111/jse.70017</ext-link></mixed-citation></ref></ref-list></tp:taxon-treatment>
