# Supplementary material for: Two new Meiogyne species from Malesia and new combinations in Meiogyne and Monoon (Annonaceae) in the Asia-Pacific region
Source: PhytoKeys. 2026 Mar 20;272:21–36. doi: 10.3897/phytokeys.272.175385 (PMC13032137; doi:10.3897/phytokeys.272.175385)
Supplement: XML Treatment for Meiogyne wilsonii [file phytokeys.272.175385-treatment3.xml]

<!DOCTYPE tp:taxon-treatment
  PUBLIC "-//TaxonX//DTD Taxonomic Treatment Publishing DTD v0 20100105//EN" "tax-treatment-NSO.dtd">
<tp:taxon-treatment xmlns:tp="http://www.plazi.org/taxpub"><tp:treatment-meta><kwd-group><label>Taxon classification</label><kwd>
              <named-content content-type="kingdom">Plantae</named-content>
            </kwd><kwd>
              <named-content content-type="order">Magnoliales</named-content>
            </kwd><kwd>
              <named-content content-type="family">Annonaceae</named-content>
            </kwd></kwd-group><mixed-citation publication-type="journal"><person-group><name><surname>Liu</surname><given-names>Ming-Fai</given-names></name><name><surname>Munzinger</surname><given-names>Jérôme</given-names></name><name><surname>Chen</surname><given-names>Junhao</given-names></name></person-group><article-title>Two new <italic><tp:taxon-name><tp:taxon-name-part taxon-name-part-type="genus" reg="Meiogyne">Meiogyne</tp:taxon-name-part></tp:taxon-name></italic> species from Malesia and new combinations in <italic><tp:taxon-name><tp:taxon-name-part taxon-name-part-type="genus" reg="Meiogyne">Meiogyne</tp:taxon-name-part></tp:taxon-name></italic> and <italic><tp:taxon-name><tp:taxon-name-part taxon-name-part-type="genus" reg="Monoon">Monoon</tp:taxon-name-part></tp:taxon-name></italic> (<tp:taxon-name><tp:taxon-name-part taxon-name-part-type="family" reg="Annonaceae">Annonaceae</tp:taxon-name-part></tp:taxon-name>) in the Asia-Pacific region</article-title><source>PhytoKeys</source><day>20</day><month>03</month><year>2026</year><volume>272</volume><fpage>21</fpage><lpage>36</lpage><pub-id pub-id-type="doi">10.3897/phytokeys.272.175385</pub-id></mixed-citation></tp:treatment-meta><tp:nomenclature><tp:taxon-name><object-id xmlns:xlink="http://www.w3.org/1999/xlink" content-type="arpha" xlink:type="simple">72BA8028-FC34-5E40-BD3F-39330674DDC4</object-id>
                		<tp:taxon-name-part taxon-name-part-type="genus" reg="Meiogyne">Meiogyne</tp:taxon-name-part> <tp:taxon-name-part taxon-name-part-type="species" reg="wilsonii">wilsonii</tp:taxon-name-part>
                	
                		<object-id xmlns:xlink="http://www.w3.org/1999/xlink" content-type="ipni" xlink:type="simple">urn:lsid:ipni.org:names:77377870-1</object-id>
                	</tp:taxon-name><tp:taxon-authority>(Guillaumin) M.F.Liu &amp; Munzinger</tp:taxon-authority><tp:taxon-status xmlns:xlink="http://www.w3.org/1999/xlink" xlink:type="simple">comb. nov.</tp:taxon-status><xref ref-type="fig" rid="F2">Fig. 2E, F</xref><tp:nomenclature-citation-list><tp:nomenclature-citation><tp:taxon-name><tp:taxon-name-part taxon-name-part-type="genus" reg="Oncodostigma">Oncodostigma</tp:taxon-name-part> <tp:taxon-name-part taxon-name-part-type="species" reg="wilsonii">wilsonii</tp:taxon-name-part></tp:taxon-name><comment> Guillaumin, J. Arnold Arbor. 12: 224 (1931). Type: VANUATU (ex New Hebrides) • Aneityum Island, Anelgauhat Bay, lower hills in forest, 500 m, Sep 1929, <italic>J.P. Wilson 986</italic> (lectotype P [P00636932!], designated here; isolectotypes A [A00066603!, A00066604!], B [B_10_0272878!], BRI [BRI-AQ0332769!], K [K000691928!], LA [LA00000046!], NY [NY00026145!]). [Basionym]</comment></tp:nomenclature-citation><tp:nomenclature-citation><tp:taxon-name><tp:taxon-name-part taxon-name-part-type="genus" reg="Meiogyne">Meiogyne</tp:taxon-name-part> <tp:taxon-name-part taxon-name-part-type="species" reg="cylindrocarpa">cylindrocarpa</tp:taxon-name-part></tp:taxon-name><comment> auct. non (Burck) Heusden: van Heusden, Blumea 38: 499 (1994), <italic>pro parte</italic>.</comment></tp:nomenclature-citation><tp:nomenclature-citation><tp:taxon-name><tp:taxon-name-part taxon-name-part-type="genus" reg="Meiogyne"/> <tp:taxon-name-part taxon-name-part-type="species" reg="cylindrocarpa"/></tp:taxon-name><comment> ‘<tp:taxon-name><tp:taxon-name-part taxon-name-part-type="genus" reg="Meiogyne">Meiogyne</tp:taxon-name-part> <tp:taxon-name-part taxon-name-part-type="species" reg="cylindrocarpa">cylindrocarpa</tp:taxon-name-part></tp:taxon-name> (Vanuatu)’ in <xref ref-type="bibr" rid="B14">Liu et al. (2025d)</xref>.</comment></tp:nomenclature-citation></tp:nomenclature-citation-list></tp:nomenclature><tp:treatment-sec sec-type="Notes"><title>Notes.</title><p>Van Heusden (1994) considered this species a synonym of <italic><tp:taxon-name><tp:taxon-name-part taxon-name-part-type="genus" reg="Meiogyne">Meiogyne</tp:taxon-name-part> <tp:taxon-name-part taxon-name-part-type="species" reg="cylindrocarpa">cylindrocarpa</tp:taxon-name-part></tp:taxon-name></italic> but noted that the Vanuatuan specimens differed in having globose (vs. cylindrical) monocarps. However, the immature monocarps of <italic><tp:taxon-name><tp:taxon-name-part taxon-name-part-type="genus" reg="Meiogyne">Meiogyne</tp:taxon-name-part> <tp:taxon-name-part taxon-name-part-type="species" reg="wilsonii">wilsonii</tp:taxon-name-part></tp:taxon-name></italic> are cylindrical (Fig. <xref ref-type="fig" rid="F2">2F</xref>; <italic>Tuiwawa &amp; Munzinger 2956</italic>, <italic>Munzinger 3589</italic>), which might have influenced van Heusden’s decision to merge it with <italic><tp:taxon-name><tp:taxon-name-part taxon-name-part-type="genus" reg="Meiogyne">M.</tp:taxon-name-part> <tp:taxon-name-part taxon-name-part-type="species" reg="cylindrocarpa">cylindrocarpa</tp:taxon-name-part></tp:taxon-name></italic>. Our observations additionally revealed that <italic><tp:taxon-name><tp:taxon-name-part taxon-name-part-type="genus" reg="Meiogyne">Meiogyne</tp:taxon-name-part> <tp:taxon-name-part taxon-name-part-type="species" reg="wilsonii">wilsonii</tp:taxon-name-part></tp:taxon-name></italic> has lanceolate leaf blades and a thick pericarp (c. 2 mm), whereas <italic><tp:taxon-name><tp:taxon-name-part taxon-name-part-type="genus" reg="Meiogyne">Meiogyne</tp:taxon-name-part> <tp:taxon-name-part taxon-name-part-type="species" reg="cylindrocarpa">cylindrocarpa</tp:taxon-name-part></tp:taxon-name></italic> has broadly ovate, ovate, or elliptic leaf blades and a thin pericarp (up to 1 mm). A molecular phylogenetic study (<xref ref-type="bibr" rid="B14">Liu et al. 2025d</xref>) indicated that <italic><tp:taxon-name><tp:taxon-name-part taxon-name-part-type="genus" reg="Meiogyne">Meiogyne</tp:taxon-name-part> <tp:taxon-name-part taxon-name-part-type="species" reg="wilsonii">wilsonii</tp:taxon-name-part></tp:taxon-name></italic> (as ‘<italic><tp:taxon-name><tp:taxon-name-part taxon-name-part-type="genus" reg="Meiogyne">M.</tp:taxon-name-part> <tp:taxon-name-part taxon-name-part-type="species" reg="cylindrocarpa">cylindrocarpa</tp:taxon-name-part></tp:taxon-name></italic> (Vanuatu)’) is more closely related to the Fijian and Tongan <italic><tp:taxon-name><tp:taxon-name-part taxon-name-part-type="genus" reg="Meiogyne">Meiogyne</tp:taxon-name-part></tp:taxon-name></italic> species than to <italic><tp:taxon-name><tp:taxon-name-part taxon-name-part-type="genus" reg="Meiogyne">M.</tp:taxon-name-part> <tp:taxon-name-part taxon-name-part-type="species" reg="cylindrocarpa">cylindrocarpa</tp:taxon-name-part></tp:taxon-name></italic> sampled from Australia, which is morphologically similar to the type of <italic><tp:taxon-name><tp:taxon-name-part taxon-name-part-type="genus" reg="Meiogyne">M.</tp:taxon-name-part> <tp:taxon-name-part taxon-name-part-type="species" reg="cylindrocarpa">cylindrocarpa</tp:taxon-name-part></tp:taxon-name></italic> from New Guinea (Fig. <xref ref-type="fig" rid="F1">1</xref>). <italic><tp:taxon-name><tp:taxon-name-part taxon-name-part-type="genus" reg="Meiogyne">Meiogyne</tp:taxon-name-part> <tp:taxon-name-part taxon-name-part-type="species" reg="wilsonii">wilsonii</tp:taxon-name-part></tp:taxon-name></italic> is most similar to <italic><tp:taxon-name><tp:taxon-name-part taxon-name-part-type="genus" reg="Meiogyne">Meiogyne</tp:taxon-name-part> <tp:taxon-name-part taxon-name-part-type="species" reg="habrotricha">habrotricha</tp:taxon-name-part></tp:taxon-name></italic> (A.C.Sm.) B.Xue &amp; R.M.K.Saunders from Fiji in its subglobose monocarps, cordate leaf base, and pubescent branchlets but differs in its glabrous (vs. copiously velutinous-puberulent) monocarp and longer and thicker monocarp stipes (2.5–3.5 × 4–5 mm vs. 1–2 × 2–3 mm). See Table <xref ref-type="table" rid="T1">1</xref> for a morphological comparison between <italic><tp:taxon-name><tp:taxon-name-part taxon-name-part-type="genus" reg="Meiogyne">Meiogyne</tp:taxon-name-part> <tp:taxon-name-part taxon-name-part-type="species" reg="wilsonii">wilsonii</tp:taxon-name-part></tp:taxon-name></italic> and other morphologically similar species.</p><p>Van Heusden (1994) and <xref ref-type="bibr" rid="B23">Turner (2018)</xref> erroneously indicated that the P sheet is the holotype of <italic><tp:taxon-name><tp:taxon-name-part taxon-name-part-type="genus" reg="Oncodostigma">Oncodostigma</tp:taxon-name-part> <tp:taxon-name-part taxon-name-part-type="species" reg="wilsonii">wilsonii</tp:taxon-name-part></tp:taxon-name></italic>, possibly because van Heusden annotated the P sheet as a holotype. However, <xref ref-type="bibr" rid="B6">Guillaumin (1931)</xref> did not indicate a particular herbarium in which the type was deposited in the protologue, and he manually annotated “<italic><tp:taxon-name><tp:taxon-name-part taxon-name-part-type="genus" reg="Oncodostigma">Oncodostigma</tp:taxon-name-part> <tp:taxon-name-part taxon-name-part-type="species" reg="wilsonii">wilsonii</tp:taxon-name-part></tp:taxon-name></italic> Guillaumin, sp. nov.” on the A, BRI, and P sheets, suggesting that he likely studied all of them. The P sheet is selected here as the lectotype, as it is the only specimen with both mature flowers and fruits on the same sheet.</p></tp:treatment-sec><tp:treatment-sec sec-type="Preliminary conservation status"><title>Preliminary conservation status.</title><p>This species is known only from the Vanuatu archipelago, where it is recorded from the northern island Espiritu Santo and the southernmost island Aneityum but not from the intervening islands (Fig. <xref ref-type="fig" rid="F7">7</xref>). Like New Guinea, Vanuatu is a poorly collected region (<xref ref-type="bibr" rid="B18">Plunkett et al. 2022</xref>), suggesting that the current data are likely insufficient for assessing its true distribution. Therefore, it is assessed here as Data Deficient (<abbrev xmlns:xlink="http://www.w3.org/1999/xlink" xlink:title="Data Deficient" xlink:type="simple">DD</abbrev>).</p><fig id="F7" position="float" orientation="portrait"><object-id xmlns:xlink="http://www.w3.org/1999/xlink" content-type="doi" xlink:type="simple">10.3897/phytokeys.272.175385.figure7</object-id><object-id xmlns:xlink="http://www.w3.org/1999/xlink" content-type="arpha" xlink:type="simple">F990D90B-697A-5700-861E-9FA4EBFB9947</object-id><label>Figure 7.</label><caption><p>Distribution map of <italic><tp:taxon-name><tp:taxon-name-part taxon-name-part-type="genus" reg="Meiogyne">Meiogyne</tp:taxon-name-part> <tp:taxon-name-part taxon-name-part-type="species" reg="wilsonii">wilsonii</tp:taxon-name-part></tp:taxon-name></italic> (Guillaumin) M.F.Liu &amp; Munzinger (star).</p></caption><graphic xmlns:xlink="http://www.w3.org/1999/xlink" xlink:href="phytokeys-272-021_article-175385__-g007.jpg" id="oo_1565660.jpg" position="float" orientation="portrait" xlink:type="simple"><uri content-type="original_file" xlink:type="simple">https://binary.pensoft.net/fig/1565660</uri></graphic></fig></tp:treatment-sec><tp:treatment-sec><!--Section generated to contain objects referenced in tp:taxon-treatment.--><fig id="F2" position="float" orientation="portrait"><object-id xmlns:xlink="http://www.w3.org/1999/xlink" content-type="doi" xlink:type="simple">10.3897/phytokeys.272.175385.figure2</object-id><object-id xmlns:xlink="http://www.w3.org/1999/xlink" content-type="arpha" xlink:type="simple">5CB3A828-A50F-5B4C-9525-FA6E21A63880</object-id><label>Figure 2.</label><caption><p><bold>A</bold>. Adaxial inner petal outgrowth of <italic><tp:taxon-name><tp:taxon-name-part taxon-name-part-type="genus" reg="Meiogyne">Meiogyne</tp:taxon-name-part> <tp:taxon-name-part taxon-name-part-type="species" reg="saundersii">saundersii</tp:taxon-name-part></tp:taxon-name></italic> Junhao Chen &amp; M.F.Liu (<italic>C. Hansen 1511</italic>); <bold>B</bold>. Adaxial inner petal outgrowth of <italic><tp:taxon-name><tp:taxon-name-part taxon-name-part-type="genus" reg="Meiogyne">Meiogyne</tp:taxon-name-part> <tp:taxon-name-part taxon-name-part-type="species" reg="cylindrocarpa">cylindrocarpa</tp:taxon-name-part></tp:taxon-name></italic> (Burck) Heusden (<italic>Thomas 3418</italic>); <bold>C, D</bold>. <italic><tp:taxon-name><tp:taxon-name-part taxon-name-part-type="genus" reg="Meiogyne">Meiogyne</tp:taxon-name-part> <tp:taxon-name-part taxon-name-part-type="species" reg="stenophylla">stenophylla</tp:taxon-name-part></tp:taxon-name></italic> M.F.Liu &amp; Munzinger (<italic>Munzinger et al. 6945</italic>) flower and fruit, reproduced from <xref ref-type="bibr" rid="B16">Munzinger et al. (2020)</xref>; <bold>E, F</bold>. <italic><tp:taxon-name><tp:taxon-name-part taxon-name-part-type="genus" reg="Meiogyne">Meiogyne</tp:taxon-name-part> <tp:taxon-name-part taxon-name-part-type="species" reg="wilsonii">wilsonii</tp:taxon-name-part></tp:taxon-name></italic> (Guillaumin) M.F.Liu &amp; Munzinger (<italic>Munzinger et al. 3589</italic>) flower and early developing fruit. Scale bars: 1 mm. Photos: <bold>A, B</bold>. J. Chen; <bold>C–F</bold>. J. Munzinger.</p></caption><graphic xmlns:xlink="http://www.w3.org/1999/xlink" xlink:href="phytokeys-272-021_article-175385__-g002.jpg" id="oo_1565655.jpg" position="float" orientation="portrait" xlink:type="simple"><uri content-type="original_file" xlink:type="simple">https://binary.pensoft.net/fig/1565655</uri></graphic></fig><fig id="F1" position="float" orientation="portrait"><object-id xmlns:xlink="http://www.w3.org/1999/xlink" content-type="doi" xlink:type="simple">10.3897/phytokeys.272.175385.figure1</object-id><object-id xmlns:xlink="http://www.w3.org/1999/xlink" content-type="arpha" xlink:type="simple">08EFE389-0E66-55AC-A137-AA56DFDDC1E4</object-id><label>Figure 1.</label><caption><p>Bayesian 50% majority-rule consensus tree based on seven chloroplast DNA (cpDNA) regions (<italic>matK</italic>, <italic>ndhF</italic>, <italic>ndhF–rpl32</italic>, <italic>rbcL</italic>, <italic>rpl32–trnL</italic>, <italic>trnL–F</italic>, and <italic>ycf1</italic>) and 11 nuclear DNA (nDNA) regions (<italic>ATPQ</italic>, <italic>COX6A</italic>, <italic>CHER1</italic>, <italic>DDB2</italic>, <italic>DJC65</italic>, <italic>EIF3K</italic>, <italic>MNJ7.16</italic>, <italic>NIA</italic>, <italic>PDF5</italic>, <italic>STG1</italic>, and <italic>MHF15.12</italic>). Maximum parsimony bootstrap values (BS<sub>MP</sub>), maximum likelihood bootstrap values (BS<sub>ML</sub>), and Bayesian posterior probabilities (PP) are denoted at internal nodes in that order; “−” is annotated when BS<sub>MP</sub>, BS<sub>ML</sub>, or PP values &lt; 50%. Adapted from <xref ref-type="bibr" rid="B14">Liu et al. (2025d)</xref>.</p></caption><graphic xmlns:xlink="http://www.w3.org/1999/xlink" xlink:href="phytokeys-272-021_article-175385__-g001.jpg" id="oo_1565654.jpg" position="float" orientation="portrait" xlink:type="simple"><uri content-type="original_file" xlink:type="simple">https://binary.pensoft.net/fig/1565654</uri></graphic></fig><table-wrap id="T1" position="float" orientation="portrait"><label>Table 1.</label><caption><p>Morphological comparison of <italic><tp:taxon-name><tp:taxon-name-part taxon-name-part-type="genus" reg="Meiogyne">M.</tp:taxon-name-part> <tp:taxon-name-part taxon-name-part-type="species" reg="cylindrocarpa">cylindrocarpa</tp:taxon-name-part></tp:taxon-name></italic>, <italic><tp:taxon-name><tp:taxon-name-part taxon-name-part-type="genus" reg="Meiogyne">M.</tp:taxon-name-part> <tp:taxon-name-part taxon-name-part-type="species" reg="saundersii">saundersii</tp:taxon-name-part></tp:taxon-name></italic>, <italic><tp:taxon-name><tp:taxon-name-part taxon-name-part-type="genus" reg="Meiogyne">M.</tp:taxon-name-part> <tp:taxon-name-part taxon-name-part-type="species" reg="stenophylla">stenophylla</tp:taxon-name-part></tp:taxon-name></italic>, and <italic><tp:taxon-name><tp:taxon-name-part taxon-name-part-type="genus" reg="Meiogyne">M.</tp:taxon-name-part> <tp:taxon-name-part taxon-name-part-type="species" reg="wilsonii">wilsonii</tp:taxon-name-part></tp:taxon-name></italic>.</p></caption><table><tbody><tr><th rowspan="1" colspan="1"/><th rowspan="1" colspan="1">
                    <italic>
                      <tp:taxon-name><tp:taxon-name-part taxon-name-part-type="genus" reg="Meiogyne">Meiogyne</tp:taxon-name-part> <tp:taxon-name-part taxon-name-part-type="species" reg="cylindrocarpa">cylindrocarpa</tp:taxon-name-part></tp:taxon-name>
                    </italic>
                  </th><th rowspan="1" colspan="1">
                    <italic>
                      <tp:taxon-name><tp:taxon-name-part taxon-name-part-type="genus" reg="Meiogyne">Meiogyne</tp:taxon-name-part> <tp:taxon-name-part taxon-name-part-type="species" reg="saundersii">saundersii</tp:taxon-name-part></tp:taxon-name>
                    </italic>
                  </th><th rowspan="1" colspan="1">
                    <italic>
                      <tp:taxon-name><tp:taxon-name-part taxon-name-part-type="genus" reg="Meiogyne">Meiogyne</tp:taxon-name-part> <tp:taxon-name-part taxon-name-part-type="species" reg="stenophylla">stenophylla</tp:taxon-name-part></tp:taxon-name>
                    </italic>
                  </th><th rowspan="1" colspan="1">
                    <italic>
                      <tp:taxon-name><tp:taxon-name-part taxon-name-part-type="genus" reg="Meiogyne">Meiogyne</tp:taxon-name-part> <tp:taxon-name-part taxon-name-part-type="species" reg="wilsonii">wilsonii</tp:taxon-name-part></tp:taxon-name>
                    </italic>
                  </th></tr><tr><td rowspan="1" colspan="1">Leaf shape</td><td rowspan="1" colspan="1">
                    <bold>Broadly ovate, ovate or elliptic</bold>
                  </td><td rowspan="1" colspan="1">Elliptic</td><td rowspan="1" colspan="1">Lanceolate</td><td rowspan="1" colspan="1">Lanceolate</td></tr><tr><td rowspan="1" colspan="1">Leave width</td><td rowspan="1" colspan="1">(1.5–)2–4.3 cm</td><td rowspan="1" colspan="1">(1.5–)2–3.2(–3.6) cm</td><td rowspan="1" colspan="1">
                    <bold>1–1.9 cm</bold>
                  </td><td rowspan="1" colspan="1">1.9–3.6 cm</td></tr><tr><td rowspan="1" colspan="1">Leaf apex</td><td rowspan="1" colspan="1">Acute, rarely shortly acuminate</td><td rowspan="1" colspan="1">
                    <bold>Abruptly caudate</bold>
                  </td><td rowspan="1" colspan="1">
                    <bold>Attenuate</bold>
                  </td><td rowspan="1" colspan="1">Acute</td></tr><tr><td rowspan="1" colspan="1">Leaf base</td><td rowspan="1" colspan="1">Rounded, rarely cordate, symmetrical to slightly oblique</td><td rowspan="1" colspan="1">Cuneate, symmetrical</td><td rowspan="1" colspan="1">Cuneate, slightly oblique</td><td rowspan="1" colspan="1">
                    <bold>Cordate, oblique</bold>
                  </td></tr><tr><td rowspan="1" colspan="1">Outer petal shape</td><td rowspan="1" colspan="1">
                    <bold>Broadly ovate</bold>
                  </td><td rowspan="1" colspan="1">Triangular</td><td rowspan="1" colspan="1">Lanceolate</td><td rowspan="1" colspan="1">Triangular to lanceolate</td></tr><tr><td rowspan="1" colspan="1">Inner petal shape</td><td rowspan="1" colspan="1">
                    <bold>Broadly ovate</bold>
                  </td><td rowspan="1" colspan="1">Elliptic to ovate</td><td rowspan="1" colspan="1">Lanceolate</td><td rowspan="1" colspan="1">Triangular to lanceolate</td></tr><tr><td rowspan="1" colspan="1">Inner petal corrugation</td><td rowspan="1" colspan="1">
                    <bold>Weakly longitudinally grooved</bold>
                  </td><td rowspan="1" colspan="1">
                    <bold>Tentacular</bold>
                  </td><td rowspan="1" colspan="1">Weakly warty</td><td rowspan="1" colspan="1">Weakly warty</td></tr><tr><td rowspan="1" colspan="1">Monocarp shape</td><td rowspan="1" colspan="1">Cylindrical</td><td rowspan="1" colspan="1">Cylindrical</td><td rowspan="1" colspan="1">Cylindrical</td><td rowspan="1" colspan="1">
                    <bold>Subglobose</bold>
                  </td></tr><tr><td rowspan="1" colspan="1">Monocarp indument</td><td rowspan="1" colspan="1">Glabrescent</td><td rowspan="1" colspan="1">Sparsely appressed hairy</td><td rowspan="1" colspan="1">Sparsely to moderately appressed hairy</td><td rowspan="1" colspan="1">Glabrous</td></tr><tr><td rowspan="1" colspan="1">Monocarp stipe thickness</td><td rowspan="1" colspan="1">1.5–2 mm</td><td rowspan="1" colspan="1">1–2 mm</td><td rowspan="1" colspan="1">2–3 mm</td><td rowspan="1" colspan="1">
                    <bold>4–5 mm</bold>
                  </td></tr><tr><td rowspan="1" colspan="1">Pericarp thickness</td><td rowspan="1" colspan="1">Up to 1 mm</td><td rowspan="1" colspan="1">&lt; 0.5 mm</td><td rowspan="1" colspan="1">c. 1 mm</td><td rowspan="1" colspan="1">
                    <bold>c. 2 mm</bold>
                  </td></tr><tr><td rowspan="1" colspan="1">Geographic distribution</td><td rowspan="1" colspan="1">East Java, Lesser Sunda Islands, Maluku Islands, New Guinea, Australia, and Mariana Islands</td><td rowspan="1" colspan="1">Peninsular Malaysia, Sumatra, and Borneo</td><td rowspan="1" colspan="1">New Guinea</td><td rowspan="1" colspan="1">Vanuatu</td></tr><tr><td rowspan="1" colspan="1">Habitat</td><td rowspan="1" colspan="1">Seasonally dry forests and woodlands at 10–200 m</td><td rowspan="1" colspan="1">Rainforests at 20–855 m</td><td rowspan="1" colspan="1">Montane forests at 1200 m</td><td rowspan="1" colspan="1">Hill forests at 500 m</td></tr></tbody></table></table-wrap></tp:treatment-sec><ref-list><ref id="B16"><mixed-citation xmlns:xlink="http://www.w3.org/1999/xlink" xlink:type="simple">Munzinger J, Damas K, Molino J-F, Pintaud J-C, Molem K, Hungito H (2020) Land module of Our Planet Reviewed - Papua New Guinea: Plants collected along an altitudinal gradient on Mount Wilhelm. In: Robillard T, Legendre F, Villemant C, Leponce M (Eds) Insects of Mount Wilhelm Papua New Guinea (Mémoires du Muséum national d’Histoire naturelle 214). Publications Scientifiques du Muséum, Paris, 41–142.</mixed-citation></ref><ref id="B14"><mixed-citation xmlns:xlink="http://www.w3.org/1999/xlink" xlink:type="simple">Liu MF, Munzinger J, Chalermglin P, Chen J, Xue B, Saunders RMK (2025d) Molecular phylogenetics and trait-dependent biogeography offers insights on the dispersal of <italic><tp:taxon-name><tp:taxon-name-part taxon-name-part-type="genus">Meiogyne</tp:taxon-name-part></tp:taxon-name></italic> (<tp:taxon-name><tp:taxon-name-part taxon-name-part-type="family">Annonaceae</tp:taxon-name-part></tp:taxon-name>) across the Australasia-Pacific region. Journal of Systematics and Evolution. <ext-link xlink:href="10.1111/jse.70017" ext-link-type="doi" xlink:type="simple">https://doi.org/10.1111/jse.70017</ext-link></mixed-citation></ref><ref id="B23"><mixed-citation xmlns:xlink="http://www.w3.org/1999/xlink" xlink:type="simple">Turner IM (2018) <tp:taxon-name><tp:taxon-name-part taxon-name-part-type="family">Annonaceae</tp:taxon-name-part></tp:taxon-name> of the Asia-Pacific region: Names, types and distributions. Gardens’ Bulletin (Singapore) 70: 409–744. <ext-link xlink:href="10.26492/gbs70(2).2018-11" ext-link-type="doi" xlink:type="simple">https://doi.org/10.26492/gbs70(2).2018-11</ext-link></mixed-citation></ref><ref id="B6"><mixed-citation xmlns:xlink="http://www.w3.org/1999/xlink" xlink:type="simple">Guillaumin A (1931) Contribution to the Flora of New Hebrides: Plants collected by S. F. Kajewski in 1928 and 1929. Journal of the Arnold Arboretum 12: 221–264. <ext-link xlink:href="10.5962/p.185234" ext-link-type="doi" xlink:type="simple">https://doi.org/10.5962/p.185234</ext-link></mixed-citation></ref><ref id="B18"><mixed-citation xmlns:xlink="http://www.w3.org/1999/xlink" xlink:type="simple">Plunkett GM, Ranker TA, Sam C, Balick MJ (2022) Towards a checklist of the vascular flora of Vanuatu. Candollea 77: 105–118. <ext-link xlink:href="10.15553/c2022v771a8" ext-link-type="doi" xlink:type="simple">https://doi.org/10.15553/c2022v771a8</ext-link></mixed-citation></ref></ref-list></tp:taxon-treatment>
