# Supplementary material for: Two new Meiogyne species from Malesia and new combinations in Meiogyne and Monoon (Annonaceae) in the Asia-Pacific region
Source: PhytoKeys. 2026 Mar 20;272:21–36. doi: 10.3897/phytokeys.272.175385 (PMC13032137; doi:10.3897/phytokeys.272.175385)
Supplement: XML Treatment for Monoon papuanum [file phytokeys.272.175385-treatment4.xml]

<!DOCTYPE tp:taxon-treatment
  PUBLIC "-//TaxonX//DTD Taxonomic Treatment Publishing DTD v0 20100105//EN" "tax-treatment-NSO.dtd">
<tp:taxon-treatment xmlns:tp="http://www.plazi.org/taxpub"><tp:treatment-meta><kwd-group><label>Taxon classification</label><kwd>
              <named-content content-type="kingdom">Plantae</named-content>
            </kwd><kwd>
              <named-content content-type="order">Magnoliales</named-content>
            </kwd><kwd>
              <named-content content-type="family">Annonaceae</named-content>
            </kwd></kwd-group><mixed-citation publication-type="journal"><person-group><name><surname>Liu</surname><given-names>Ming-Fai</given-names></name><name><surname>Munzinger</surname><given-names>Jérôme</given-names></name><name><surname>Chen</surname><given-names>Junhao</given-names></name></person-group><article-title>Two new <italic><tp:taxon-name><tp:taxon-name-part taxon-name-part-type="genus" reg="Meiogyne">Meiogyne</tp:taxon-name-part></tp:taxon-name></italic> species from Malesia and new combinations in <italic><tp:taxon-name><tp:taxon-name-part taxon-name-part-type="genus" reg="Meiogyne">Meiogyne</tp:taxon-name-part></tp:taxon-name></italic> and <italic><tp:taxon-name><tp:taxon-name-part taxon-name-part-type="genus" reg="Monoon">Monoon</tp:taxon-name-part></tp:taxon-name></italic> (<tp:taxon-name><tp:taxon-name-part taxon-name-part-type="family" reg="Annonaceae">Annonaceae</tp:taxon-name-part></tp:taxon-name>) in the Asia-Pacific region</article-title><source>PhytoKeys</source><day>20</day><month>03</month><year>2026</year><volume>272</volume><fpage>21</fpage><lpage>36</lpage><pub-id pub-id-type="doi">10.3897/phytokeys.272.175385</pub-id></mixed-citation></tp:treatment-meta><tp:nomenclature><tp:taxon-name><object-id xmlns:xlink="http://www.w3.org/1999/xlink" content-type="arpha" xlink:type="simple">7C38266E-9C1E-52C4-99FE-8C7338B3BF90</object-id>
                		<tp:taxon-name-part taxon-name-part-type="genus" reg="Monoon">Monoon</tp:taxon-name-part> <tp:taxon-name-part taxon-name-part-type="species" reg="papuanum">papuanum</tp:taxon-name-part>
                	
                		<object-id xmlns:xlink="http://www.w3.org/1999/xlink" content-type="ipni" xlink:type="simple">urn:lsid:ipni.org:names:77377871-1</object-id>
                	</tp:taxon-name><tp:taxon-authority>(I.M.Turner &amp; Utteridge) M.F.Liu &amp; Junhao Chen</tp:taxon-authority><tp:taxon-status xmlns:xlink="http://www.w3.org/1999/xlink" xlink:type="simple">comb. nov.</tp:taxon-status><tp:nomenclature-citation-list><tp:nomenclature-citation><tp:taxon-name><tp:taxon-name-part taxon-name-part-type="genus" reg="Meiogyne">Meiogyne</tp:taxon-name-part> <tp:taxon-name-part taxon-name-part-type="species" reg="papuana">papuana</tp:taxon-name-part></tp:taxon-name><comment> I.M.Turner &amp; Utteridge, Kew Bulletin 70(2)-27: 2 (2015). Type: Indonesia • Papua Province: Mimika Regency, PT-Freeport Indonesia Concession of Work area, Kuala Kencana, grounds of Rimba Irian Golf Club, <named-content xmlns:xlink="http://www.w3.org/1999/xlink" content-type="dwc:verbatimCoordinates" xlink:type="simple">4°24'S, 136°52'E</named-content>, 7 Apr 2000, <italic>T. Triono, T.M.A. Utteridge, R.J. Johns &amp; O. Kasmin 121</italic> (holotype K [K000260884!, K000260885! – a single specimen over 2 sheets]; isotypes A [A00549712!], BISH, BO, BR, CANB, Freeport, KYO, L [L.3728206!], LAE, MAN, MO, NSW, SAN, SING [SING0404965!], TI). [Basionym]</comment></tp:nomenclature-citation></tp:nomenclature-citation-list></tp:nomenclature><tp:treatment-sec sec-type="Notes"><title>Notes.</title><p>Examination of the protologue and type specimens of this species revealed that it possesses decurrent secondary veins, a single seed per monocarp, and elongated stigmas; these characters suggest that it should be placed in the genus <italic><tp:taxon-name><tp:taxon-name-part taxon-name-part-type="genus" reg="Monoon">Monoon</tp:taxon-name-part></tp:taxon-name></italic> (<xref ref-type="bibr" rid="B29">Xue et al. 2012</xref>). <xref ref-type="bibr" rid="B14">Liu et al. (2025d)</xref> sampled the paratype <italic>Dransfield 7692</italic> (K!), and the phylogeny revealed that <italic><tp:taxon-name><tp:taxon-name-part taxon-name-part-type="genus" reg="Meiogyne">Meiogyne</tp:taxon-name-part> <tp:taxon-name-part taxon-name-part-type="species" reg="papuanum">papuanum</tp:taxon-name-part></tp:taxon-name></italic> is nested within <italic><tp:taxon-name><tp:taxon-name-part taxon-name-part-type="genus" reg="Monoon">Monoon</tp:taxon-name-part></tp:taxon-name></italic> with maximum support. The majority of <italic><tp:taxon-name><tp:taxon-name-part taxon-name-part-type="genus" reg="Monoon">Monoon</tp:taxon-name-part></tp:taxon-name></italic> species in New Guinea have narrowly triangular to linear petals that are smooth on both sides (<xref ref-type="bibr" rid="B5">Ezedin 2025</xref>), but <italic><tp:taxon-name><tp:taxon-name-part taxon-name-part-type="genus" reg="Monoon">Monoon</tp:taxon-name-part> <tp:taxon-name-part taxon-name-part-type="species" reg="papuanum">papuanum</tp:taxon-name-part></tp:taxon-name></italic> has ovate-triangular petals with verrucose bases on the adaxial surface of the inner petals. It is similar to <italic><tp:taxon-name><tp:taxon-name-part taxon-name-part-type="genus" reg="Monoon">Monoon</tp:taxon-name-part> <tp:taxon-name-part taxon-name-part-type="species" reg="pachypetalum">pachypetalum</tp:taxon-name-part></tp:taxon-name></italic> I.M.Turner &amp; Utteridge and <italic><tp:taxon-name><tp:taxon-name-part taxon-name-part-type="genus" reg="Monoon">Monoon</tp:taxon-name-part> <tp:taxon-name-part taxon-name-part-type="species" reg="salomonicum">salomonicum</tp:taxon-name-part></tp:taxon-name></italic> I.M.Turner &amp; Utteridge in having broadly ovate to ovate-lanceolate petals and warty bases on the adaxial surface of the inner petals. However, <italic><tp:taxon-name><tp:taxon-name-part taxon-name-part-type="genus" reg="Monoon">Monoon</tp:taxon-name-part> <tp:taxon-name-part taxon-name-part-type="species" reg="papuanum">papuanum</tp:taxon-name-part></tp:taxon-name></italic> is distinct from these species in its glabrous (vs. adpressed hairy or tomentose) monocarps. Additionally, <italic><tp:taxon-name><tp:taxon-name-part taxon-name-part-type="genus" reg="Monoon">Monoon</tp:taxon-name-part> <tp:taxon-name-part taxon-name-part-type="species" reg="papuanum">papuanum</tp:taxon-name-part></tp:taxon-name></italic> has longer fruiting pedicels (up to 40 mm) than <italic><tp:taxon-name><tp:taxon-name-part taxon-name-part-type="genus" reg="Monoon">Monoon</tp:taxon-name-part> <tp:taxon-name-part taxon-name-part-type="species" reg="pachypetalum">pachypetalum</tp:taxon-name-part></tp:taxon-name></italic> (up to 25 mm) and <italic><tp:taxon-name><tp:taxon-name-part taxon-name-part-type="genus" reg="Monoon">Monoon</tp:taxon-name-part> <tp:taxon-name-part taxon-name-part-type="species" reg="salomonicum">salomonicum</tp:taxon-name-part></tp:taxon-name></italic> (up to 18 mm).</p></tp:treatment-sec><tp:treatment-sec sec-type="Preliminary conservation status"><title>Preliminary conservation status.</title><p>This species was provisionally assessed as Endangered (EN B1ab(iii)) by <xref ref-type="bibr" rid="B24">Turner and Utteridge (2015)</xref>.</p></tp:treatment-sec><ref-list><ref id="B29"><mixed-citation xmlns:xlink="http://www.w3.org/1999/xlink" xlink:type="simple">Xue B, Su YCF, Thomas DC, Saunders RMK (2012) Pruning the polyphyletic genus <italic><tp:taxon-name><tp:taxon-name-part taxon-name-part-type="genus">Polyalthia</tp:taxon-name-part></tp:taxon-name></italic> (<tp:taxon-name><tp:taxon-name-part taxon-name-part-type="family">Annonaceae</tp:taxon-name-part></tp:taxon-name>) and resurrecting the genus <italic><tp:taxon-name><tp:taxon-name-part taxon-name-part-type="genus">Monoon</tp:taxon-name-part></tp:taxon-name></italic>. Taxon 61: 1021–1039. <ext-link xlink:href="10.1002/tax.615009" ext-link-type="doi" xlink:type="simple">https://doi.org/10.1002/tax.615009</ext-link></mixed-citation></ref><ref id="B14"><mixed-citation xmlns:xlink="http://www.w3.org/1999/xlink" xlink:type="simple">Liu MF, Munzinger J, Chalermglin P, Chen J, Xue B, Saunders RMK (2025d) Molecular phylogenetics and trait-dependent biogeography offers insights on the dispersal of <italic><tp:taxon-name><tp:taxon-name-part taxon-name-part-type="genus">Meiogyne</tp:taxon-name-part></tp:taxon-name></italic> (<tp:taxon-name><tp:taxon-name-part taxon-name-part-type="family">Annonaceae</tp:taxon-name-part></tp:taxon-name>) across the Australasia-Pacific region. Journal of Systematics and Evolution. <ext-link xlink:href="10.1111/jse.70017" ext-link-type="doi" xlink:type="simple">https://doi.org/10.1111/jse.70017</ext-link></mixed-citation></ref><ref id="B5"><mixed-citation xmlns:xlink="http://www.w3.org/1999/xlink" xlink:type="simple">Ezedin Z (2025) An update on the genus <italic><tp:taxon-name><tp:taxon-name-part taxon-name-part-type="genus">Monoon</tp:taxon-name-part></tp:taxon-name></italic> (<tp:taxon-name><tp:taxon-name-part taxon-name-part-type="family">Annonaceae</tp:taxon-name-part></tp:taxon-name>) in the New Guinea region. Telopea 29: 91–118.</mixed-citation></ref><ref id="B24"><mixed-citation xmlns:xlink="http://www.w3.org/1999/xlink" xlink:type="simple">Turner IM, Utteridge TMA (2015) A new species and a new combination in <italic><tp:taxon-name><tp:taxon-name-part taxon-name-part-type="genus">Meiogyne</tp:taxon-name-part></tp:taxon-name></italic> (<tp:taxon-name><tp:taxon-name-part taxon-name-part-type="family">Annonaceae</tp:taxon-name-part></tp:taxon-name>) of New Guinea. Contributions to the Flora of Mt. Jaya, XXI. Kew Bulletin 70: 27. <ext-link xlink:href="10.1007/s12225-015-9577-6" ext-link-type="doi" xlink:type="simple">https://doi.org/10.1007/s12225-015-9577-6</ext-link></mixed-citation></ref></ref-list></tp:taxon-treatment>
